# Supplementary material for: RNA-Seq analysis and annotation of a draft blueberry genome assembly identifies candidate genes involved in fruit ripening, biosynthesis of bioactive compounds, and stage-specific alternative splicing
Source: Gigascience. 2015 Feb 13;4:5. doi: 10.1186/s13742-015-0046-9 (PMC4379747; doi:10.1186/s13742-015-0046-9)
Supplement: Additional file 3: — Gene Ontology (GO) annotations for blueberry genes and transcripts. [file 13742_2015_46_MOESM3_ESM.zip › 13742_2015_46_MOESM3_ESM.tsv]

gene	id	def	tree
10139_g	GO:0005515	protein binding	F
10140_g	GO:0005515	protein binding	F
10184_g	GO:0003700	sequence-specific DNA binding transcription factor activity	F
10184_g	GO:0003677	DNA binding	F
10274_g	GO:0005488	binding	F
10274_g	GO:0008152	metabolic process	P
11134_g	GO:0003676	nucleic acid binding	F
11134_g	GO:0005488	binding	F
11136_g	GO:0005515	protein binding	F
11138_g	GO:0005515	protein binding	F
11427_g	GO:0003723	RNA binding	F
11427_g	GO:0016740	transferase activity	F
11427_g	GO:0009058	biosynthetic process	P
11427_g	GO:0006259	DNA metabolic process	P
11835_g	GO:0006810	transport	P
11835_g	GO:0009987	cellular process	P
11835_g	GO:0005215	transporter activity	F
11835_g	GO:0016020	membrane	C
12044_g	GO:0008150	biological_process	P
12044_g	GO:0016740	transferase activity	F
12044_g	GO:0005488	binding	F
12044_g	GO:0009058	biosynthetic process	P
12044_g	GO:0009987	cellular process	P
12044_g	GO:0019748	secondary metabolic process	P
12214_g	GO:0005515	protein binding	F
12476_g	GO:0009058	biosynthetic process	P
12724_g	GO:0003824	catalytic activity	F
12724_g	GO:0009058	biosynthetic process	P
12724_g	GO:0009987	cellular process	P
12724_g	GO:0006629	lipid metabolic process	P
12724_g	GO:0005737	cytoplasm	C
13189_g	GO:0030246	carbohydrate binding	F
13286_g	GO:0005515	protein binding	F
13286_g	GO:0000166	nucleotide binding	F
13376_g	GO:0003676	nucleic acid binding	F
13512_g	GO:0003676	nucleic acid binding	F
13529_g	GO:0003676	nucleic acid binding	F
13675_g	GO:0003723	RNA binding	F
13675_g	GO:0016740	transferase activity	F
13675_g	GO:0009058	biosynthetic process	P
13675_g	GO:0006259	DNA metabolic process	P
14027_g	GO:0008152	metabolic process	P
14027_g	GO:0003824	catalytic activity	F
14027_g	GO:0005488	binding	F
14596_g	GO:0006950	response to stress	P
14596_g	GO:0009628	response to abiotic stimulus	P
14624_g	GO:0000166	nucleotide binding	F
14902_g	GO:0005634	nucleus	C
14902_g	GO:0009987	cellular process	P
15083_g	GO:0000166	nucleotide binding	F
15083_g	GO:0006464	cellular protein modification process	P
15083_g	GO:0016301	kinase activity	F
15084_g	GO:0000166	nucleotide binding	F
15084_g	GO:0006464	cellular protein modification process	P
15084_g	GO:0016301	kinase activity	F
15435_g	GO:0000166	nucleotide binding	F
1563_g	GO:0000166	nucleotide binding	F
1677_g	GO:0003676	nucleic acid binding	F
1677_g	GO:0005488	binding	F
16796_g	GO:0016740	transferase activity	F
17124_g	GO:0003824	catalytic activity	F
17124_g	GO:0008152	metabolic process	P
17457_g	GO:0008152	metabolic process	P
17460_g	GO:0008152	metabolic process	P
18088_g	GO:0006810	transport	P
18088_g	GO:0016020	membrane	C
18297_g	GO:0003676	nucleic acid binding	F
1884_g	GO:0006259	DNA metabolic process	P
1884_g	GO:0003676	nucleic acid binding	F
18901_g	GO:0003723	RNA binding	F
18901_g	GO:0004518	nuclease activity	F
18901_g	GO:0006139	nucleobase-containing compound metabolic process	P
18901_g	GO:0009056	catabolic process	P
19119_g	GO:0009058	biosynthetic process	P
19119_g	GO:0006139	nucleobase-containing compound metabolic process	P
19119_g	GO:0003824	catalytic activity	F
19188_g	GO:0003677	DNA binding	F
19194_g	GO:0003677	DNA binding	F
1920_g	GO:0005622	intracellular	C
1920_g	GO:0003677	DNA binding	F
1920_g	GO:0005515	protein binding	F
19516_g	GO:0003677	DNA binding	F
19516_g	GO:0005515	protein binding	F
19749_g	GO:0003676	nucleic acid binding	F
19749_g	GO:0005488	binding	F
19760_g	GO:0003677	DNA binding	F
19964_g	GO:0005488	binding	F
19964_g	GO:0003674	molecular_function	F
19964_g	GO:0008152	metabolic process	P
20222_g	GO:0030246	carbohydrate binding	F
20371_g	GO:0003723	RNA binding	F
20371_g	GO:0016740	transferase activity	F
20371_g	GO:0009058	biosynthetic process	P
20371_g	GO:0006259	DNA metabolic process	P
20761_g	GO:0005488	binding	F
20761_g	GO:0003674	molecular_function	F
20761_g	GO:0008152	metabolic process	P
21100_g	GO:0016787	hydrolase activity	F
21100_g	GO:0019538	protein metabolic process	P
21100_g	GO:0009056	catabolic process	P
21323_g	GO:0005515	protein binding	F
21939_g	GO:0016301	kinase activity	F
21939_g	GO:0000166	nucleotide binding	F
21939_g	GO:0006464	cellular protein modification process	P
21953_g	GO:0003824	catalytic activity	F
21961_g	GO:0008152	metabolic process	P
21961_g	GO:0003824	catalytic activity	F
21961_g	GO:0005488	binding	F
21961_g	GO:0000166	nucleotide binding	F
22324_g	GO:0000166	nucleotide binding	F
22385_g	GO:0030234	enzyme regulator activity	F
23382_g	GO:0000166	nucleotide binding	F
23382_g	GO:0008152	metabolic process	P
2376_g	GO:0000166	nucleotide binding	F
2376_g	GO:0006464	cellular protein modification process	P
2376_g	GO:0016301	kinase activity	F
23771_g	GO:0005488	binding	F
23911_g	GO:0000166	nucleotide binding	F
23911_g	GO:0016020	membrane	C
23911_g	GO:0006810	transport	P
23911_g	GO:0009987	cellular process	P
24430_g	GO:0005515	protein binding	F
25079_g	GO:0005488	binding	F
25496_g	GO:0009058	biosynthetic process	P
25496_g	GO:0006464	cellular protein modification process	P
25496_g	GO:0006629	lipid metabolic process	P
25496_g	GO:0016020	membrane	C
25496_g	GO:0016740	transferase activity	F
25640_g	GO:0000166	nucleotide binding	F
25640_g	GO:0006464	cellular protein modification process	P
25640_g	GO:0016301	kinase activity	F
26291_g	GO:0008152	metabolic process	P
26615_g	GO:0003676	nucleic acid binding	F
27031_g	GO:0008152	metabolic process	P
27031_g	GO:0016787	hydrolase activity	F
27192_g	GO:0009987	cellular process	P
27199_g	GO:0003824	catalytic activity	F
27199_g	GO:0005488	binding	F
27233_g	GO:0016787	hydrolase activity	F
27233_g	GO:0019538	protein metabolic process	P
27233_g	GO:0009056	catabolic process	P
27663_g	GO:0005515	protein binding	F
27663_g	GO:0003676	nucleic acid binding	F
27763_g	GO:0000166	nucleotide binding	F
27967_g	GO:0005198	structural molecule activity	F
27967_g	GO:0005840	ribosome	C
27967_g	GO:0006412	translation	P
28652_g	GO:0009875	pollen-pistil interaction	P
28658_g	GO:0009875	pollen-pistil interaction	P
28873_g	GO:0003723	RNA binding	F
28873_g	GO:0006139	nucleobase-containing compound metabolic process	P
28873_g	GO:0016740	transferase activity	F
29162_g	GO:0005515	protein binding	F
29334_g	GO:0003676	nucleic acid binding	F
29334_g	GO:0005488	binding	F
29459_g	GO:0003676	nucleic acid binding	F
29459_g	GO:0005488	binding	F
29693_g	GO:0003676	nucleic acid binding	F
29889_g	GO:0006259	DNA metabolic process	P
29889_g	GO:0003676	nucleic acid binding	F
3092_g	GO:0030234	enzyme regulator activity	F
31081_g	GO:0005488	binding	F
3114_g	GO:0005515	protein binding	F
3114_g	GO:0005622	intracellular	C
3114_g	GO:0003824	catalytic activity	F
3114_g	GO:0006464	cellular protein modification process	P
31377_g	GO:0008152	metabolic process	P
32020_g	GO:0000166	nucleotide binding	F
32020_g	GO:0006139	nucleobase-containing compound metabolic process	P
32140_g	GO:0005488	binding	F
32140_g	GO:0003674	molecular_function	F
32140_g	GO:0008152	metabolic process	P
32144_g	GO:0005488	binding	F
32322_g	GO:0008152	metabolic process	P
32322_g	GO:0003824	catalytic activity	F
3283_g	GO:0005515	protein binding	F
33121_g	GO:0030234	enzyme regulator activity	F
33121_g	GO:0016787	hydrolase activity	F
33256_g	GO:0005488	binding	F
33256_g	GO:0003824	catalytic activity	F
33256_g	GO:0008152	metabolic process	P
33257_g	GO:0003824	catalytic activity	F
33257_g	GO:0008152	metabolic process	P
33258_g	GO:0005488	binding	F
33258_g	GO:0003824	catalytic activity	F
33258_g	GO:0008152	metabolic process	P
333_g	GO:0003676	nucleic acid binding	F
333_g	GO:0004518	nuclease activity	F
33583_g	GO:0005198	structural molecule activity	F
33583_g	GO:0005840	ribosome	C
33583_g	GO:0006412	translation	P
33646_g	GO:0005515	protein binding	F
33648_g	GO:0005515	protein binding	F
33668_g	GO:0016787	hydrolase activity	F
33668_g	GO:0009056	catabolic process	P
33668_g	GO:0006629	lipid metabolic process	P
33838_g	GO:0006950	response to stress	P
33838_g	GO:0009628	response to abiotic stimulus	P
34120_g	GO:0005515	protein binding	F
34317_g	GO:0006259	DNA metabolic process	P
34317_g	GO:0003676	nucleic acid binding	F
34523_g	GO:0005215	transporter activity	F
34523_g	GO:0000166	nucleotide binding	F
34523_g	GO:0006810	transport	P
34523_g	GO:0016020	membrane	C
34541_g	GO:0000166	nucleotide binding	F
34541_g	GO:0016787	hydrolase activity	F
34664_g	GO:0008152	metabolic process	P
34834_g	GO:0008152	metabolic process	P
34858_g	GO:0003824	catalytic activity	F
35548_g	GO:0003676	nucleic acid binding	F
36067_g	GO:0005488	binding	F
36090_g	GO:0019538	protein metabolic process	P
36090_g	GO:0009056	catabolic process	P
36090_g	GO:0016787	hydrolase activity	F
36195_g	GO:0006259	DNA metabolic process	P
36195_g	GO:0003676	nucleic acid binding	F
36366_g	GO:0006259	DNA metabolic process	P
36366_g	GO:0003676	nucleic acid binding	F
36367_g	GO:0008152	metabolic process	P
36367_g	GO:0003824	catalytic activity	F
3656_g	GO:0006810	transport	P
3656_g	GO:0008289	lipid binding	F
36871_g	GO:0005515	protein binding	F
36871_g	GO:0003676	nucleic acid binding	F
36917_g	GO:0005515	protein binding	F
37033_g	GO:0000166	nucleotide binding	F
37360_g	GO:0016020	membrane	C
37360_g	GO:0016740	transferase activity	F
37360_g	GO:0009058	biosynthetic process	P
37360_g	GO:0005975	carbohydrate metabolic process	P
37360_g	GO:0009987	cellular process	P
37370_g	GO:0008135	translation factor activity, nucleic acid binding	F
37370_g	GO:0006412	translation	P
37731_g	GO:0005488	binding	F
37788_g	GO:0009058	biosynthetic process	P
37788_g	GO:0006139	nucleobase-containing compound metabolic process	P
37800_g	GO:0000166	nucleotide binding	F
37800_g	GO:0006464	cellular protein modification process	P
37800_g	GO:0005515	protein binding	F
37800_g	GO:0016301	kinase activity	F
38144_g	GO:0003677	DNA binding	F
38144_g	GO:0003700	sequence-specific DNA binding transcription factor activity	F
38144_g	GO:0030528	transcription regulator activity	F
38517_g	GO:0003824	catalytic activity	F
38517_g	GO:0000166	nucleotide binding	F
38716_g	GO:0005515	protein binding	F
38862_g	GO:0005515	protein binding	F
38862_g	GO:0003676	nucleic acid binding	F
38883_g	GO:0005618	cell wall	C
38883_g	GO:0016787	hydrolase activity	F
38883_g	GO:0016043	cellular component organization	P
38883_g	GO:0009987	cellular process	P
38899_g	GO:0003824	catalytic activity	F
38899_g	GO:0006519	NA	NA
38901_g	GO:0005488	binding	F
38901_g	GO:0003674	molecular_function	F
38901_g	GO:0008152	metabolic process	P
39224_g	GO:0003824	catalytic activity	F
39224_g	GO:0008152	metabolic process	P
39396_g	GO:0016020	membrane	C
39396_g	GO:0005215	transporter activity	F
39396_g	GO:0006810	transport	P
39396_g	GO:0009987	cellular process	P
39650_g	GO:0009058	biosynthetic process	P
39650_g	GO:0005488	binding	F
39650_g	GO:0003824	catalytic activity	F
39981_g	GO:0003824	catalytic activity	F
40044_g	GO:0000166	nucleotide binding	F
40044_g	GO:0006464	cellular protein modification process	P
40044_g	GO:0016301	kinase activity	F
40048_g	GO:0000166	nucleotide binding	F
40048_g	GO:0006464	cellular protein modification process	P
40048_g	GO:0016301	kinase activity	F
40057_g	GO:0005622	intracellular	C
40057_g	GO:0003824	catalytic activity	F
40057_g	GO:0006464	cellular protein modification process	P
40173_g	GO:0000166	nucleotide binding	F
40175_g	GO:0005488	binding	F
40175_g	GO:0003824	catalytic activity	F
40175_g	GO:0008152	metabolic process	P
40175_g	GO:0000166	nucleotide binding	F
40352_g	GO:0000166	nucleotide binding	F
40352_g	GO:0006464	cellular protein modification process	P
40352_g	GO:0016301	kinase activity	F
40353_g	GO:0016301	kinase activity	F
40353_g	GO:0006464	cellular protein modification process	P
40450_g	GO:0005515	protein binding	F
40683_g	GO:0000166	nucleotide binding	F
40683_g	GO:0006464	cellular protein modification process	P
40683_g	GO:0005515	protein binding	F
40683_g	GO:0009875	pollen-pistil interaction	P
40683_g	GO:0016301	kinase activity	F
40701_g	GO:0016020	membrane	C
40875_g	GO:0005488	binding	F
40875_g	GO:0003674	molecular_function	F
40875_g	GO:0008152	metabolic process	P
40988_g	GO:0016020	membrane	C
41072_g	GO:0003824	catalytic activity	F
41072_g	GO:0000166	nucleotide binding	F
41072_g	GO:0005737	cytoplasm	C
41072_g	GO:0006139	nucleobase-containing compound metabolic process	P
41072_g	GO:0006412	translation	P
41072_g	GO:0006519	NA	NA
41073_g	GO:0003824	catalytic activity	F
41073_g	GO:0000166	nucleotide binding	F
41073_g	GO:0005737	cytoplasm	C
41073_g	GO:0006139	nucleobase-containing compound metabolic process	P
41073_g	GO:0006412	translation	P
41073_g	GO:0006519	NA	NA
41116_g	GO:0016787	hydrolase activity	F
41116_g	GO:0000166	nucleotide binding	F
41310_g	GO:0005488	binding	F
41310_g	GO:0003674	molecular_function	F
41310_g	GO:0008152	metabolic process	P
41471_g	GO:0005515	protein binding	F
41471_g	GO:0008152	metabolic process	P
41471_g	GO:0003824	catalytic activity	F
41471_g	GO:0006139	nucleobase-containing compound metabolic process	P
41471_g	GO:0009058	biosynthetic process	P
41667_g	GO:0003677	DNA binding	F
41667_g	GO:0016740	transferase activity	F
41667_g	GO:0005634	nucleus	C
41788_g	GO:0008152	metabolic process	P
41788_g	GO:0003824	catalytic activity	F
41788_g	GO:0000166	nucleotide binding	F
41826_g	GO:0005515	protein binding	F
42270_g	GO:0005215	transporter activity	F
42270_g	GO:0016020	membrane	C
42574_g	GO:0003676	nucleic acid binding	F
42605_g	GO:0003676	nucleic acid binding	F
42605_g	GO:0005488	binding	F
42628_g	GO:0008152	metabolic process	P
42853_g	GO:0008135	translation factor activity, nucleic acid binding	F
42853_g	GO:0006412	translation	P
42879_g	GO:0005488	binding	F
42879_g	GO:0003824	catalytic activity	F
43006_g	GO:0016301	kinase activity	F
43006_g	GO:0000166	nucleotide binding	F
43006_g	GO:0006464	cellular protein modification process	P
43190_g	GO:0008152	metabolic process	P
43190_g	GO:0003824	catalytic activity	F
4337_g	GO:0008152	metabolic process	P
44246_g	GO:0006810	transport	P
44246_g	GO:0009987	cellular process	P
44246_g	GO:0016020	membrane	C
44246_g	GO:0005737	cytoplasm	C
44246_g	GO:0005488	binding	F
44422_g	GO:0003676	nucleic acid binding	F
44422_g	GO:0000166	nucleotide binding	F
44829_g	GO:0003682	chromatin binding	F
44829_g	GO:0003677	DNA binding	F
44994_g	GO:0016787	hydrolase activity	F
44994_g	GO:0019538	protein metabolic process	P
44994_g	GO:0009056	catabolic process	P
45060_g	GO:0005515	protein binding	F
45061_g	GO:0005515	protein binding	F
45072_g	GO:0005515	protein binding	F
45074_g	GO:0005515	protein binding	F
4532_g	GO:0003676	nucleic acid binding	F
4532_g	GO:0005488	binding	F
4551_g	GO:0006259	DNA metabolic process	P
4551_g	GO:0003676	nucleic acid binding	F
45760_g	GO:0003723	RNA binding	F
45760_g	GO:0016740	transferase activity	F
45760_g	GO:0009058	biosynthetic process	P
45760_g	GO:0006259	DNA metabolic process	P
46032_g	GO:0005488	binding	F
46032_g	GO:0003674	molecular_function	F
46032_g	GO:0008152	metabolic process	P
46123_g	GO:0008152	metabolic process	P
46123_g	GO:0016787	hydrolase activity	F
46125_g	GO:0008152	metabolic process	P
46125_g	GO:0016787	hydrolase activity	F
46469_g	GO:0000166	nucleotide binding	F
46469_g	GO:0006464	cellular protein modification process	P
46469_g	GO:0016301	kinase activity	F
46591_g	GO:0000166	nucleotide binding	F
46698_g	GO:0016787	hydrolase activity	F
46833_g	GO:0005515	protein binding	F
46833_g	GO:0003676	nucleic acid binding	F
46981_g	GO:0006259	DNA metabolic process	P
46981_g	GO:0003676	nucleic acid binding	F
47553_g	GO:0003676	nucleic acid binding	F
4790_g	GO:0005794	Golgi apparatus	C
47904_g	GO:0003677	DNA binding	F
47904_g	GO:0003824	catalytic activity	F
48301_g	GO:0016020	membrane	C
48301_g	GO:0005783	endoplasmic reticulum	C
48301_g	GO:0009058	biosynthetic process	P
48301_g	GO:0006464	cellular protein modification process	P
48301_g	GO:0006629	lipid metabolic process	P
48536_g	GO:0005488	binding	F
48536_g	GO:0005622	intracellular	C
48623_g	GO:0005515	protein binding	F
48623_g	GO:0009875	pollen-pistil interaction	P
4941_g	GO:0003677	DNA binding	F
49648_g	GO:0005515	protein binding	F
49942_g	GO:0016043	cellular component organization	P
49942_g	GO:0009987	cellular process	P
49942_g	GO:0005488	binding	F
50034_g	GO:0006810	transport	P
50043_g	GO:0008152	metabolic process	P
50225_g	GO:0003677	DNA binding	F
50225_g	GO:0005634	nucleus	C
50395_g	GO:0005515	protein binding	F
50585_g	GO:0016740	transferase activity	F
50629_g	GO:0005488	binding	F
50629_g	GO:0003674	molecular_function	F
50629_g	GO:0008152	metabolic process	P
50629_g	GO:0003824	catalytic activity	F
50709_g	GO:0005515	protein binding	F
50709_g	GO:0005488	binding	F
50782_g	GO:0003824	catalytic activity	F
50782_g	GO:0008152	metabolic process	P
50782_g	GO:0005488	binding	F
50925_g	GO:0030246	carbohydrate binding	F
51041_g	GO:0016043	cellular component organization	P
51041_g	GO:0009987	cellular process	P
51041_g	GO:0005488	binding	F
51042_g	GO:0016043	cellular component organization	P
51042_g	GO:0009987	cellular process	P
51042_g	GO:0005488	binding	F
51233_g	GO:0016740	transferase activity	F
51234_g	GO:0016740	transferase activity	F
5132_g	GO:0016787	hydrolase activity	F
5132_g	GO:0019538	protein metabolic process	P
5132_g	GO:0009056	catabolic process	P
51385_g	GO:0003676	nucleic acid binding	F
51573_g	GO:0005515	protein binding	F
52164_g	GO:0005515	protein binding	F
52270_g	GO:0003676	nucleic acid binding	F
5243_g	GO:0005488	binding	F
5243_g	GO:0003674	molecular_function	F
5243_g	GO:0008152	metabolic process	P
52491_g	GO:0003824	catalytic activity	F
52491_g	GO:0000166	nucleotide binding	F
52491_g	GO:0008152	metabolic process	P
52777_g	GO:0019538	protein metabolic process	P
52777_g	GO:0009056	catabolic process	P
52777_g	GO:0009987	cellular process	P
52778_g	GO:0019538	protein metabolic process	P
52778_g	GO:0009056	catabolic process	P
52778_g	GO:0009987	cellular process	P
53218_g	GO:0003723	RNA binding	F
53218_g	GO:0016740	transferase activity	F
53218_g	GO:0009058	biosynthetic process	P
53218_g	GO:0006259	DNA metabolic process	P
53219_g	GO:0008152	metabolic process	P
53219_g	GO:0003824	catalytic activity	F
53237_g	GO:0005515	protein binding	F
53265_g	GO:0003723	RNA binding	F
53265_g	GO:0016740	transferase activity	F
53265_g	GO:0009058	biosynthetic process	P
53265_g	GO:0006259	DNA metabolic process	P
5387_g	GO:0016020	membrane	C
5387_g	GO:0009579	thylakoid	C
5387_g	GO:0015979	photosynthesis	P
54286_g	GO:0003824	catalytic activity	F
54286_g	GO:0008152	metabolic process	P
54555_g	GO:0006259	DNA metabolic process	P
54555_g	GO:0003676	nucleic acid binding	F
54828_g	GO:0006629	lipid metabolic process	P
54829_g	GO:0006629	lipid metabolic process	P
5515_g	GO:0016787	hydrolase activity	F
5515_g	GO:0000166	nucleotide binding	F
55202_g	GO:0008152	metabolic process	P
55491_g	GO:0016301	kinase activity	F
55491_g	GO:0000166	nucleotide binding	F
55491_g	GO:0006464	cellular protein modification process	P
55495_g	GO:0005515	protein binding	F
55495_g	GO:0009875	pollen-pistil interaction	P
55619_g	GO:0005488	binding	F
55619_g	GO:0003674	molecular_function	F
55650_g	GO:0005975	carbohydrate metabolic process	P
55650_g	GO:0009987	cellular process	P
55751_g	GO:0005488	binding	F
55894_g	GO:0003723	RNA binding	F
55894_g	GO:0016740	transferase activity	F
55894_g	GO:0009058	biosynthetic process	P
55894_g	GO:0006259	DNA metabolic process	P
56543_g	GO:0005515	protein binding	F
56577_g	GO:0003723	RNA binding	F
56577_g	GO:0016740	transferase activity	F
56577_g	GO:0009058	biosynthetic process	P
56577_g	GO:0006259	DNA metabolic process	P
56904_g	GO:0000166	nucleotide binding	F
57049_g	GO:0006950	response to stress	P
57049_g	GO:0009607	response to biotic stimulus	P
57234_g	GO:0005515	protein binding	F
57472_g	GO:0005975	carbohydrate metabolic process	P
57472_g	GO:0003824	catalytic activity	F
57657_g	GO:0016301	kinase activity	F
57684_g	GO:0016020	membrane	C
58041_g	GO:0003723	RNA binding	F
58041_g	GO:0016740	transferase activity	F
58041_g	GO:0009058	biosynthetic process	P
58041_g	GO:0006259	DNA metabolic process	P
58115_g	GO:0003676	nucleic acid binding	F
5869_g	GO:0006950	response to stress	P
5869_g	GO:0000166	nucleotide binding	F
58731_g	GO:0008135	translation factor activity, nucleic acid binding	F
58731_g	GO:0006412	translation	P
58880_g	GO:0005488	binding	F
58880_g	GO:0000166	nucleotide binding	F
58880_g	GO:0008152	metabolic process	P
58881_g	GO:0005488	binding	F
58881_g	GO:0000166	nucleotide binding	F
58881_g	GO:0008152	metabolic process	P
58990_g	GO:0000003	reproduction	P
58990_g	GO:0019538	protein metabolic process	P
59594_g	GO:0003676	nucleic acid binding	F
5960_g	GO:0005622	intracellular	C
5960_g	GO:0005488	binding	F
60305_g	GO:0005515	protein binding	F
6055_g	GO:0003677	DNA binding	F
6055_g	GO:0000166	nucleotide binding	F
6055_g	GO:0005634	nucleus	C
6055_g	GO:0006259	DNA metabolic process	P
6055_g	GO:0009058	biosynthetic process	P
6058_g	GO:0005515	protein binding	F
6058_g	GO:0005488	binding	F
60599_g	GO:0003676	nucleic acid binding	F
6062_g	GO:0016043	cellular component organization	P
6062_g	GO:0009987	cellular process	P
6062_g	GO:0005576	extracellular region	C
60870_g	GO:0006259	DNA metabolic process	P
60870_g	GO:0003676	nucleic acid binding	F
60956_g	GO:0006950	response to stress	P
60956_g	GO:0009607	response to biotic stimulus	P
61385_g	GO:0016301	kinase activity	F
61385_g	GO:0000166	nucleotide binding	F
61385_g	GO:0006464	cellular protein modification process	P
61385_g	GO:0030246	carbohydrate binding	F
61486_g	GO:0003676	nucleic acid binding	F
61486_g	GO:0005488	binding	F
61786_g	GO:0005515	protein binding	F
61789_g	GO:0005515	protein binding	F
61799_g	GO:0005515	protein binding	F
61986_g	GO:0005515	protein binding	F
6228_g	GO:0003676	nucleic acid binding	F
62371_g	GO:0005515	protein binding	F
62426_g	GO:0003676	nucleic acid binding	F
62426_g	GO:0004518	nuclease activity	F
62521_g	GO:0003682	chromatin binding	F
62521_g	GO:0003677	DNA binding	F
6274_g	GO:0005488	binding	F
6274_g	GO:0003674	molecular_function	F
6274_g	GO:0008152	metabolic process	P
62789_g	GO:0003723	RNA binding	F
62789_g	GO:0016740	transferase activity	F
62789_g	GO:0009058	biosynthetic process	P
62789_g	GO:0006259	DNA metabolic process	P
63058_g	GO:0003824	catalytic activity	F
63187_g	GO:0016301	kinase activity	F
63203_g	GO:0000166	nucleotide binding	F
63203_g	GO:0006464	cellular protein modification process	P
63203_g	GO:0016301	kinase activity	F
63318_g	GO:0000166	nucleotide binding	F
63318_g	GO:0006464	cellular protein modification process	P
63318_g	GO:0016301	kinase activity	F
63600_g	GO:0005975	carbohydrate metabolic process	P
63807_g	GO:0005515	protein binding	F
63991_g	GO:0016301	kinase activity	F
63991_g	GO:0006464	cellular protein modification process	P
64132_g	GO:0006950	response to stress	P
64132_g	GO:0000166	nucleotide binding	F
64445_g	GO:0006259	DNA metabolic process	P
64445_g	GO:0003676	nucleic acid binding	F
64491_g	GO:0016020	membrane	C
64841_g	GO:0005515	protein binding	F
64874_g	GO:0006629	lipid metabolic process	P
64874_g	GO:0008152	metabolic process	P
64965_g	GO:0003723	RNA binding	F
64965_g	GO:0016740	transferase activity	F
64965_g	GO:0009058	biosynthetic process	P
64965_g	GO:0006259	DNA metabolic process	P
65103_g	GO:0005515	protein binding	F
65103_g	GO:0008152	metabolic process	P
65103_g	GO:0003824	catalytic activity	F
65103_g	GO:0006139	nucleobase-containing compound metabolic process	P
65103_g	GO:0009058	biosynthetic process	P
6530_g	GO:0005198	structural molecule activity	F
6530_g	GO:0006412	translation	P
6530_g	GO:0005840	ribosome	C
65312_g	GO:0003677	DNA binding	F
655_g	GO:0005488	binding	F
65573_g	GO:0003723	RNA binding	F
65573_g	GO:0016740	transferase activity	F
65573_g	GO:0009058	biosynthetic process	P
65573_g	GO:0006259	DNA metabolic process	P
65685_g	GO:0008152	metabolic process	P
65689_g	GO:0008152	metabolic process	P
6587_g	GO:0006629	lipid metabolic process	P
66149_g	GO:0000166	nucleotide binding	F
66402_g	GO:0008152	metabolic process	P
66402_g	GO:0003824	catalytic activity	F
66430_g	GO:0005515	protein binding	F
66430_g	GO:0005622	intracellular	C
66430_g	GO:0007165	signal transduction	P
66449_g	GO:0016301	kinase activity	F
66480_g	GO:0005515	protein binding	F
66550_g	GO:0000166	nucleotide binding	F
66824_g	GO:0016020	membrane	C
66824_g	GO:0005635	nuclear envelope	C
66824_g	GO:0006810	transport	P
66824_g	GO:0009987	cellular process	P
66824_g	GO:0005198	structural molecule activity	F
66842_g	GO:0016020	membrane	C
67035_g	GO:0006259	DNA metabolic process	P
67035_g	GO:0003676	nucleic acid binding	F
67399_g	GO:0006259	DNA metabolic process	P
67399_g	GO:0003676	nucleic acid binding	F
67409_g	GO:0003677	DNA binding	F
67468_g	GO:0005515	protein binding	F
67583_g	GO:0005515	protein binding	F
67583_g	GO:0005488	binding	F
67855_g	GO:0003700	sequence-specific DNA binding transcription factor activity	F
67855_g	GO:0003677	DNA binding	F
68136_g	GO:0005488	binding	F
68136_g	GO:0016740	transferase activity	F
68136_g	GO:0009058	biosynthetic process	P
68136_g	GO:0006519	NA	NA
68136_g	GO:0000166	nucleotide binding	F
68163_g	GO:0005515	protein binding	F
68227_g	GO:0005515	protein binding	F
68300_g	GO:0030234	enzyme regulator activity	F
68428_g	GO:0005622	intracellular	C
68428_g	GO:0003824	catalytic activity	F
68428_g	GO:0006464	cellular protein modification process	P
68933_g	GO:0005515	protein binding	F
69086_g	GO:0005515	protein binding	F
69086_g	GO:0000166	nucleotide binding	F
69102_g	GO:0003723	RNA binding	F
69102_g	GO:0004518	nuclease activity	F
69198_g	GO:0005488	binding	F
69198_g	GO:0003674	molecular_function	F
69198_g	GO:0008152	metabolic process	P
69419_g	GO:0005515	protein binding	F
69720_g	GO:0006810	transport	P
69720_g	GO:0009987	cellular process	P
69720_g	GO:0005215	transporter activity	F
69720_g	GO:0016020	membrane	C
70180_g	GO:0003677	DNA binding	F
70180_g	GO:0016740	transferase activity	F
70180_g	GO:0005488	binding	F
70328_g	GO:0005488	binding	F
70328_g	GO:0003824	catalytic activity	F
70328_g	GO:0008152	metabolic process	P
70329_g	GO:0005488	binding	F
70329_g	GO:0003824	catalytic activity	F
70329_g	GO:0008152	metabolic process	P
70669_g	GO:0016787	hydrolase activity	F
70669_g	GO:0019538	protein metabolic process	P
70669_g	GO:0009056	catabolic process	P
71066_g	GO:0003824	catalytic activity	F
71066_g	GO:0000166	nucleotide binding	F
71066_g	GO:0008152	metabolic process	P
71646_g	GO:0008152	metabolic process	P
71879_g	GO:0005488	binding	F
71879_g	GO:0003824	catalytic activity	F
71879_g	GO:0008152	metabolic process	P
71903_g	GO:0005515	protein binding	F
71908_g	GO:0005515	protein binding	F
72054_g	GO:0005488	binding	F
72054_g	GO:0003674	molecular_function	F
72054_g	GO:0008152	metabolic process	P
72320_g	GO:0003676	nucleic acid binding	F
72320_g	GO:0000166	nucleotide binding	F
72320_g	GO:0016787	hydrolase activity	F
72557_g	GO:0006810	transport	P
72557_g	GO:0009987	cellular process	P
72557_g	GO:0005215	transporter activity	F
72557_g	GO:0016020	membrane	C
72558_g	GO:0006810	transport	P
72558_g	GO:0009987	cellular process	P
72558_g	GO:0005215	transporter activity	F
72558_g	GO:0016020	membrane	C
72934_g	GO:0005515	protein binding	F
73133_g	GO:0005488	binding	F
73133_g	GO:0003674	molecular_function	F
73133_g	GO:0008152	metabolic process	P
7336_g	GO:0003723	RNA binding	F
7336_g	GO:0016740	transferase activity	F
7336_g	GO:0009058	biosynthetic process	P
7336_g	GO:0006259	DNA metabolic process	P
73401_g	GO:0008152	metabolic process	P
73403_g	GO:0008152	metabolic process	P
73532_g	GO:0003824	catalytic activity	F
73832_g	GO:0016301	kinase activity	F
73840_g	GO:0009875	pollen-pistil interaction	P
73993_g	GO:0003676	nucleic acid binding	F
73993_g	GO:0004518	nuclease activity	F
7414_g	GO:0006810	transport	P
7414_g	GO:0009987	cellular process	P
7414_g	GO:0005215	transporter activity	F
7414_g	GO:0016020	membrane	C
7417_g	GO:0006810	transport	P
7417_g	GO:0009987	cellular process	P
7417_g	GO:0005215	transporter activity	F
7417_g	GO:0016020	membrane	C
74276_g	GO:0005215	transporter activity	F
74276_g	GO:0006810	transport	P
74276_g	GO:0009987	cellular process	P
74276_g	GO:0016020	membrane	C
74358_g	GO:0005488	binding	F
74358_g	GO:0003674	molecular_function	F
74358_g	GO:0008152	metabolic process	P
74359_g	GO:0005488	binding	F
74359_g	GO:0003674	molecular_function	F
74359_g	GO:0008152	metabolic process	P
7510_g	GO:0005515	protein binding	F
753_g	GO:0005488	binding	F
753_g	GO:0005576	extracellular region	C
753_g	GO:0003674	molecular_function	F
75810_g	GO:0016301	kinase activity	F
75810_g	GO:0000166	nucleotide binding	F
75810_g	GO:0006464	cellular protein modification process	P
7626_g	GO:0003824	catalytic activity	F
7626_g	GO:0005975	carbohydrate metabolic process	P
7626_g	GO:0030246	carbohydrate binding	F
763_g	GO:0003674	molecular_function	F
76401_g	GO:0009058	biosynthetic process	P
76401_g	GO:0009987	cellular process	P
76401_g	GO:0006629	lipid metabolic process	P
76401_g	GO:0016020	membrane	C
76401_g	GO:0003824	catalytic activity	F
7643_g	GO:0005515	protein binding	F
76605_g	GO:0003824	catalytic activity	F
76605_g	GO:0019538	protein metabolic process	P
76605_g	GO:0009987	cellular process	P
76629_g	GO:0003676	nucleic acid binding	F
77116_g	GO:0009058	biosynthetic process	P
77116_g	GO:0006629	lipid metabolic process	P
77116_g	GO:0003824	catalytic activity	F
77218_g	GO:0009058	biosynthetic process	P
77218_g	GO:0009987	cellular process	P
77218_g	GO:0006629	lipid metabolic process	P
77218_g	GO:0016020	membrane	C
77218_g	GO:0003824	catalytic activity	F
7756_g	GO:0003677	DNA binding	F
7756_g	GO:0005515	protein binding	F
77600_g	GO:0000166	nucleotide binding	F
77600_g	GO:0006464	cellular protein modification process	P
77600_g	GO:0005515	protein binding	F
77600_g	GO:0016301	kinase activity	F
78237_g	GO:0005488	binding	F
78237_g	GO:0003824	catalytic activity	F
78237_g	GO:0008152	metabolic process	P
78237_g	GO:0000166	nucleotide binding	F
78262_g	GO:0000166	nucleotide binding	F
78263_g	GO:0005515	protein binding	F
78263_g	GO:0005622	intracellular	C
78263_g	GO:0007165	signal transduction	P
78379_g	GO:0016301	kinase activity	F
78379_g	GO:0000166	nucleotide binding	F
78379_g	GO:0006464	cellular protein modification process	P
78647_g	GO:0016301	kinase activity	F
78649_g	GO:0005515	protein binding	F
78649_g	GO:0009875	pollen-pistil interaction	P
79191_g	GO:0000166	nucleotide binding	F
79191_g	GO:0006464	cellular protein modification process	P
79191_g	GO:0005515	protein binding	F
79191_g	GO:0016301	kinase activity	F
79203_g	GO:0005515	protein binding	F
79696_g	GO:0003676	nucleic acid binding	F
79696_g	GO:0005488	binding	F
79796_g	GO:0005488	binding	F
79796_g	GO:0003674	molecular_function	F
79796_g	GO:0008152	metabolic process	P
79993_g	GO:0004871	signal transducer activity	F
79993_g	GO:0007165	signal transduction	P
79993_g	GO:0000166	nucleotide binding	F
80225_g	GO:0005488	binding	F
80225_g	GO:0016740	transferase activity	F
80225_g	GO:0009058	biosynthetic process	P
80225_g	GO:0006519	NA	NA
80225_g	GO:0000166	nucleotide binding	F
80424_g	GO:0009875	pollen-pistil interaction	P
80627_g	GO:0003700	sequence-specific DNA binding transcription factor activity	F
80627_g	GO:0003677	DNA binding	F
814_g	GO:0008152	metabolic process	P
81413_g	GO:0016020	membrane	C
81413_g	GO:0005215	transporter activity	F
81413_g	GO:0006810	transport	P
81413_g	GO:0009987	cellular process	P
817_g	GO:0008152	metabolic process	P
81921_g	GO:0003824	catalytic activity	F
81921_g	GO:0008152	metabolic process	P
82058_g	GO:0005215	transporter activity	F
82058_g	GO:0000166	nucleotide binding	F
82058_g	GO:0006810	transport	P
82058_g	GO:0016020	membrane	C
82099_g	GO:0008152	metabolic process	P
82204_g	GO:0000166	nucleotide binding	F
82204_g	GO:0006464	cellular protein modification process	P
82204_g	GO:0016301	kinase activity	F
82209_g	GO:0006950	response to stress	P
82209_g	GO:0000166	nucleotide binding	F
82638_g	GO:0016301	kinase activity	F
82638_g	GO:0000166	nucleotide binding	F
82638_g	GO:0006464	cellular protein modification process	P
82638_g	GO:0030246	carbohydrate binding	F
82895_g	GO:0016740	transferase activity	F
8315_g	GO:0005488	binding	F
8315_g	GO:0003824	catalytic activity	F
8315_g	GO:0008152	metabolic process	P
83503_g	GO:0003682	chromatin binding	F
83503_g	GO:0003677	DNA binding	F
8384_g	GO:0008152	metabolic process	P
8384_g	GO:0009058	biosynthetic process	P
8384_g	GO:0006519	NA	NA
8384_g	GO:0003824	catalytic activity	F
8388_g	GO:0003824	catalytic activity	F
8388_g	GO:0008152	metabolic process	P
83923_g	GO:0003824	catalytic activity	F
83923_g	GO:0008152	metabolic process	P
8418_g	GO:0016301	kinase activity	F
8418_g	GO:0000166	nucleotide binding	F
8418_g	GO:0006464	cellular protein modification process	P
84302_g	GO:0000166	nucleotide binding	F
84392_g	GO:0003824	catalytic activity	F
84392_g	GO:0008152	metabolic process	P
84756_g	GO:0000166	nucleotide binding	F
84756_g	GO:0006464	cellular protein modification process	P
84756_g	GO:0016301	kinase activity	F
84803_g	GO:0016787	hydrolase activity	F
84803_g	GO:0019538	protein metabolic process	P
84803_g	GO:0009056	catabolic process	P
84803_g	GO:0005488	binding	F
84803_g	GO:0005576	extracellular region	C
84898_g	GO:0000166	nucleotide binding	F
84898_g	GO:0006464	cellular protein modification process	P
84898_g	GO:0016301	kinase activity	F
85670_g	GO:0030246	carbohydrate binding	F
85974_g	GO:0009058	biosynthetic process	P
85974_g	GO:0006464	cellular protein modification process	P
85974_g	GO:0006629	lipid metabolic process	P
85974_g	GO:0016020	membrane	C
85974_g	GO:0016740	transferase activity	F
8600_g	GO:0005515	protein binding	F
86006_g	GO:0003824	catalytic activity	F
86006_g	GO:0008152	metabolic process	P
86158_g	GO:0005198	structural molecule activity	F
86158_g	GO:0005840	ribosome	C
86158_g	GO:0006412	translation	P
86365_g	GO:0016020	membrane	C
86366_g	GO:0016020	membrane	C
8655_g	GO:0003677	DNA binding	F
86601_g	GO:0000166	nucleotide binding	F
87009_g	GO:0006950	response to stress	P
87009_g	GO:0000166	nucleotide binding	F
87408_g	GO:0003676	nucleic acid binding	F
87408_g	GO:0004518	nuclease activity	F
87411_g	GO:0005515	protein binding	F
87682_g	GO:0008152	metabolic process	P
88456_g	GO:0016301	kinase activity	F
88456_g	GO:0000166	nucleotide binding	F
88456_g	GO:0006464	cellular protein modification process	P
88555_g	GO:0006810	transport	P
88798_g	GO:0006950	response to stress	P
89086_g	GO:0016301	kinase activity	F
89086_g	GO:0006464	cellular protein modification process	P
89178_g	GO:0003677	DNA binding	F
89178_g	GO:0000166	nucleotide binding	F
89178_g	GO:0006259	DNA metabolic process	P
89178_g	GO:0009058	biosynthetic process	P
89365_g	GO:0003723	RNA binding	F
89365_g	GO:0016740	transferase activity	F
89365_g	GO:0009058	biosynthetic process	P
89365_g	GO:0006259	DNA metabolic process	P
8953_g	GO:0003824	catalytic activity	F
8953_g	GO:0006950	response to stress	P
8953_g	GO:0005488	binding	F
8953_g	GO:0008152	metabolic process	P
89766_g	GO:0000166	nucleotide binding	F
89766_g	GO:0003824	catalytic activity	F
89766_g	GO:0008152	metabolic process	P
90098_g	GO:0006950	response to stress	P
90098_g	GO:0009607	response to biotic stimulus	P
9014_g	GO:0003723	RNA binding	F
9014_g	GO:0016740	transferase activity	F
9014_g	GO:0009058	biosynthetic process	P
9014_g	GO:0006259	DNA metabolic process	P
90722_g	GO:0008152	metabolic process	P
91042_g	GO:0005488	binding	F
9153_g	GO:0003824	catalytic activity	F
9153_g	GO:0006950	response to stress	P
9153_g	GO:0005488	binding	F
9153_g	GO:0008152	metabolic process	P
91865_g	GO:0016301	kinase activity	F
91865_g	GO:0000166	nucleotide binding	F
91865_g	GO:0006464	cellular protein modification process	P
9203_g	GO:0006950	response to stress	P
9203_g	GO:0000166	nucleotide binding	F
92274_g	GO:0003676	nucleic acid binding	F
92274_g	GO:0004518	nuclease activity	F
93237_g	GO:0009058	biosynthetic process	P
93237_g	GO:0006464	cellular protein modification process	P
93237_g	GO:0006629	lipid metabolic process	P
93237_g	GO:0016020	membrane	C
93237_g	GO:0016740	transferase activity	F
93526_g	GO:0000166	nucleotide binding	F
93526_g	GO:0006464	cellular protein modification process	P
93526_g	GO:0016301	kinase activity	F
93676_g	GO:0016301	kinase activity	F
93676_g	GO:0000166	nucleotide binding	F
93676_g	GO:0006464	cellular protein modification process	P
94279_g	GO:0003824	catalytic activity	F
94279_g	GO:0008152	metabolic process	P
94279_g	GO:0009987	cellular process	P
94279_g	GO:0005488	binding	F
94279_g	GO:0000166	nucleotide binding	F
94569_g	GO:0003723	RNA binding	F
94569_g	GO:0016740	transferase activity	F
94569_g	GO:0009058	biosynthetic process	P
94569_g	GO:0006259	DNA metabolic process	P
94910_g	GO:0003723	RNA binding	F
94910_g	GO:0016740	transferase activity	F
94910_g	GO:0009058	biosynthetic process	P
94910_g	GO:0006259	DNA metabolic process	P
9502_g	GO:0005515	protein binding	F
9502_g	GO:0005622	intracellular	C
9502_g	GO:0003824	catalytic activity	F
9502_g	GO:0006464	cellular protein modification process	P
95249_g	GO:0005515	protein binding	F
95249_g	GO:0005622	intracellular	C
95249_g	GO:0007165	signal transduction	P
95788_g	GO:0005515	protein binding	F
96034_g	GO:0000166	nucleotide binding	F
96034_g	GO:0008152	metabolic process	P
96283_g	GO:0003677	DNA binding	F
9723_g	GO:0003677	DNA binding	F
9723_g	GO:0003723	RNA binding	F
9723_g	GO:0005515	protein binding	F
9723_g	GO:0006139	nucleobase-containing compound metabolic process	P
97383_g	GO:0003824	catalytic activity	F
9767_g	GO:0005488	binding	F
9777_g	GO:0005488	binding	F
9777_g	GO:0003674	molecular_function	F
9777_g	GO:0008152	metabolic process	P
97890_g	GO:0005515	protein binding	F
97890_g	GO:0005622	intracellular	C
97890_g	GO:0007165	signal transduction	P
9888_g	GO:0005622	intracellular	C
9888_g	GO:0003824	catalytic activity	F
9888_g	GO:0006464	cellular protein modification process	P
CUFF.1000	GO:0003824	catalytic activity	F
CUFF.1000	GO:0019538	protein metabolic process	P
CUFF.1000	GO:0009987	cellular process	P
CUFF.10003	GO:0008152	metabolic process	P
CUFF.10005	GO:0003676	nucleic acid binding	F
CUFF.10005	GO:0016787	hydrolase activity	F
CUFF.10005	GO:0000166	nucleotide binding	F
CUFF.10007	GO:0003824	catalytic activity	F
CUFF.10007	GO:0008152	metabolic process	P
CUFF.10008	GO:0003824	catalytic activity	F
CUFF.10008	GO:0008152	metabolic process	P
CUFF.10009	GO:0003824	catalytic activity	F
CUFF.10009	GO:0008152	metabolic process	P
CUFF.10013	GO:0003824	catalytic activity	F
CUFF.10013	GO:0008152	metabolic process	P
CUFF.10014	GO:0003824	catalytic activity	F
CUFF.10014	GO:0008152	metabolic process	P
CUFF.10015	GO:0003824	catalytic activity	F
CUFF.10015	GO:0008152	metabolic process	P
CUFF.1002	GO:0005515	protein binding	F
CUFF.1002	GO:0000166	nucleotide binding	F
CUFF.1002	GO:0006464	cellular protein modification process	P
CUFF.1002	GO:0016301	kinase activity	F
CUFF.10027	GO:0005488	binding	F
CUFF.10027	GO:0009058	biosynthetic process	P
CUFF.10027	GO:0006519	NA	NA
CUFF.10027	GO:0016740	transferase activity	F
CUFF.1003	GO:0005515	protein binding	F
CUFF.10036	GO:0016020	membrane	C
CUFF.1004	GO:0005215	transporter activity	F
CUFF.1004	GO:0006810	transport	P
CUFF.1004	GO:0009987	cellular process	P
CUFF.1004	GO:0016020	membrane	C
CUFF.10042	GO:0016020	membrane	C
CUFF.1005	GO:0016020	membrane	C
CUFF.1005	GO:0005215	transporter activity	F
CUFF.1005	GO:0006810	transport	P
CUFF.1005	GO:0009987	cellular process	P
CUFF.10052	GO:0016787	hydrolase activity	F
CUFF.10052	GO:0006629	lipid metabolic process	P
CUFF.10053	GO:0016787	hydrolase activity	F
CUFF.10053	GO:0006629	lipid metabolic process	P
CUFF.10055	GO:0005488	binding	F
CUFF.10058	GO:0005515	protein binding	F
CUFF.1006	GO:0016020	membrane	C
CUFF.1006	GO:0005215	transporter activity	F
CUFF.1006	GO:0006810	transport	P
CUFF.1006	GO:0009987	cellular process	P
CUFF.10065	GO:0005215	transporter activity	F
CUFF.10065	GO:0006810	transport	P
CUFF.10065	GO:0009987	cellular process	P
CUFF.10065	GO:0016020	membrane	C
CUFF.1007	GO:0005215	transporter activity	F
CUFF.1007	GO:0006810	transport	P
CUFF.1007	GO:0009987	cellular process	P
CUFF.1007	GO:0016020	membrane	C
CUFF.10073	GO:0008152	metabolic process	P
CUFF.10073	GO:0003674	molecular_function	F
CUFF.10073	GO:0003824	catalytic activity	F
CUFF.10073	GO:0019725	cellular homeostasis	P
CUFF.10082	GO:0000166	nucleotide binding	F
CUFF.10086	GO:0003677	DNA binding	F
CUFF.10089	GO:0000166	nucleotide binding	F
CUFF.10089	GO:0005622	intracellular	C
CUFF.10089	GO:0006810	transport	P
CUFF.10089	GO:0009987	cellular process	P
CUFF.10089	GO:0007165	signal transduction	P
CUFF.1009	GO:0005515	protein binding	F
CUFF.10095	GO:0016301	kinase activity	F
CUFF.10095	GO:0000166	nucleotide binding	F
CUFF.10095	GO:0006464	cellular protein modification process	P
CUFF.10096	GO:0000166	nucleotide binding	F
CUFF.10096	GO:0006464	cellular protein modification process	P
CUFF.10096	GO:0016301	kinase activity	F
CUFF.10098	GO:0016301	kinase activity	F
CUFF.10098	GO:0008152	metabolic process	P
CUFF.10098	GO:0007165	signal transduction	P
CUFF.10099	GO:0005975	carbohydrate metabolic process	P
CUFF.10101	GO:0006810	transport	P
CUFF.10101	GO:0016020	membrane	C
CUFF.10104	GO:0016301	kinase activity	F
CUFF.10104	GO:0008152	metabolic process	P
CUFF.10104	GO:0007165	signal transduction	P
CUFF.10111	GO:0000166	nucleotide binding	F
CUFF.1012	GO:0016787	hydrolase activity	F
CUFF.1012	GO:0019538	protein metabolic process	P
CUFF.1012	GO:0009056	catabolic process	P
CUFF.10126	GO:0005215	transporter activity	F
CUFF.10126	GO:0006810	transport	P
CUFF.10126	GO:0016020	membrane	C
CUFF.10126	GO:0009987	cellular process	P
CUFF.10130	GO:0005618	cell wall	C
CUFF.10130	GO:0005975	carbohydrate metabolic process	P
CUFF.10130	GO:0009987	cellular process	P
CUFF.10130	GO:0016740	transferase activity	F
CUFF.10130	GO:0005576	extracellular region	C
CUFF.10131	GO:0003824	catalytic activity	F
CUFF.10131	GO:0009058	biosynthetic process	P
CUFF.10131	GO:0005975	carbohydrate metabolic process	P
CUFF.10131	GO:0009987	cellular process	P
CUFF.10142	GO:0003677	DNA binding	F
CUFF.10142	GO:0005488	binding	F
CUFF.10143	GO:0005488	binding	F
CUFF.10151	GO:0003723	RNA binding	F
CUFF.10151	GO:0006139	nucleobase-containing compound metabolic process	P
CUFF.10151	GO:0003824	catalytic activity	F
CUFF.10153	GO:0003824	catalytic activity	F
CUFF.10154	GO:0005515	protein binding	F
CUFF.10154	GO:0005488	binding	F
CUFF.10158	GO:0000166	nucleotide binding	F
CUFF.10158	GO:0006464	cellular protein modification process	P
CUFF.10158	GO:0016301	kinase activity	F
CUFF.10159	GO:0000166	nucleotide binding	F
CUFF.10159	GO:0006464	cellular protein modification process	P
CUFF.10159	GO:0016301	kinase activity	F
CUFF.10162	GO:0000166	nucleotide binding	F
CUFF.10162	GO:0016020	membrane	C
CUFF.10162	GO:0006810	transport	P
CUFF.10162	GO:0009987	cellular process	P
CUFF.10163	GO:0000166	nucleotide binding	F
CUFF.10163	GO:0016020	membrane	C
CUFF.10163	GO:0006810	transport	P
CUFF.10163	GO:0009987	cellular process	P
CUFF.1017	GO:0005488	binding	F
CUFF.1017	GO:0005515	protein binding	F
CUFF.10172	GO:0000166	nucleotide binding	F
CUFF.10172	GO:0016020	membrane	C
CUFF.10172	GO:0006810	transport	P
CUFF.10172	GO:0009987	cellular process	P
CUFF.10172	GO:0016787	hydrolase activity	F
CUFF.10179	GO:0016043	cellular component organization	P
CUFF.10179	GO:0009987	cellular process	P
CUFF.10179	GO:0005576	extracellular region	C
CUFF.10181	GO:0005975	carbohydrate metabolic process	P
CUFF.10181	GO:0003824	catalytic activity	F
CUFF.10181	GO:0005488	binding	F
CUFF.10196	GO:0000166	nucleotide binding	F
CUFF.10196	GO:0005488	binding	F
CUFF.10196	GO:0016787	hydrolase activity	F
CUFF.10198	GO:0003676	nucleic acid binding	F
CUFF.10198	GO:0000166	nucleotide binding	F
CUFF.10198	GO:0016787	hydrolase activity	F
CUFF.102	GO:0006810	transport	P
CUFF.102	GO:0009987	cellular process	P
CUFF.102	GO:0016020	membrane	C
CUFF.10201	GO:0005515	protein binding	F
CUFF.10206	GO:0005515	protein binding	F
CUFF.10211	GO:0005515	protein binding	F
CUFF.10211	GO:0003824	catalytic activity	F
CUFF.10211	GO:0008152	metabolic process	P
CUFF.10212	GO:0005488	binding	F
CUFF.10212	GO:0016787	hydrolase activity	F
CUFF.10213	GO:0016787	hydrolase activity	F
CUFF.10213	GO:0005975	carbohydrate metabolic process	P
CUFF.10217	GO:0005515	protein binding	F
CUFF.10217	GO:0016787	hydrolase activity	F
CUFF.10217	GO:0019538	protein metabolic process	P
CUFF.10217	GO:0009056	catabolic process	P
CUFF.10223	GO:0003824	catalytic activity	F
CUFF.10223	GO:0005515	protein binding	F
CUFF.10225	GO:0003676	nucleic acid binding	F
CUFF.10225	GO:0005488	binding	F
CUFF.10227	GO:0005515	protein binding	F
CUFF.1023	GO:0005488	binding	F
CUFF.10236	GO:0005515	protein binding	F
CUFF.10239	GO:0016787	hydrolase activity	F
CUFF.10239	GO:0005975	carbohydrate metabolic process	P
CUFF.10246	GO:0003676	nucleic acid binding	F
CUFF.10246	GO:0005488	binding	F
CUFF.10246	GO:0000166	nucleotide binding	F
CUFF.10248	GO:0003677	DNA binding	F
CUFF.10248	GO:0000166	nucleotide binding	F
CUFF.10248	GO:0005634	nucleus	C
CUFF.10248	GO:0006259	DNA metabolic process	P
CUFF.10248	GO:0009058	biosynthetic process	P
CUFF.10252	GO:0000166	nucleotide binding	F
CUFF.10252	GO:0006950	response to stress	P
CUFF.10252	GO:0006259	DNA metabolic process	P
CUFF.10252	GO:0003677	DNA binding	F
CUFF.10258	GO:0005515	protein binding	F
CUFF.10259	GO:0005515	protein binding	F
CUFF.10259	GO:0005488	binding	F
CUFF.10260	GO:0006950	response to stress	P
CUFF.10262	GO:0030246	carbohydrate binding	F
CUFF.10262	GO:0016787	hydrolase activity	F
CUFF.10263	GO:0003824	catalytic activity	F
CUFF.10263	GO:0008152	metabolic process	P
CUFF.10266	GO:0000166	nucleotide binding	F
CUFF.10269	GO:0003824	catalytic activity	F
CUFF.10269	GO:0009058	biosynthetic process	P
CUFF.10269	GO:0005488	binding	F
CUFF.10273	GO:0016020	membrane	C
CUFF.10273	GO:0016740	transferase activity	F
CUFF.10273	GO:0009058	biosynthetic process	P
CUFF.10273	GO:0005975	carbohydrate metabolic process	P
CUFF.10273	GO:0009987	cellular process	P
CUFF.10285	GO:0006810	transport	P
CUFF.10285	GO:0009987	cellular process	P
CUFF.1029	GO:0005515	protein binding	F
CUFF.1029	GO:0005488	binding	F
CUFF.10294	GO:0005515	protein binding	F
CUFF.10294	GO:0019538	protein metabolic process	P
CUFF.10294	GO:0009987	cellular process	P
CUFF.10298	GO:0003723	RNA binding	F
CUFF.10298	GO:0016740	transferase activity	F
CUFF.10298	GO:0009058	biosynthetic process	P
CUFF.10298	GO:0006259	DNA metabolic process	P
CUFF.10308	GO:0003824	catalytic activity	F
CUFF.10308	GO:0008152	metabolic process	P
CUFF.10308	GO:0005488	binding	F
CUFF.1031	GO:0009058	biosynthetic process	P
CUFF.1031	GO:0009987	cellular process	P
CUFF.1031	GO:0006629	lipid metabolic process	P
CUFF.10312	GO:0005515	protein binding	F
CUFF.10321	GO:0005515	protein binding	F
CUFF.10322	GO:0003700	sequence-specific DNA binding transcription factor activity	F
CUFF.10322	GO:0005634	nucleus	C
CUFF.10325	GO:0000166	nucleotide binding	F
CUFF.10325	GO:0006810	transport	P
CUFF.10325	GO:0005488	binding	F
CUFF.10325	GO:0016787	hydrolase activity	F
CUFF.10325	GO:0005215	transporter activity	F
CUFF.10325	GO:0016020	membrane	C
CUFF.10326	GO:0005975	carbohydrate metabolic process	P
CUFF.10326	GO:0009987	cellular process	P
CUFF.10326	GO:0000166	nucleotide binding	F
CUFF.10326	GO:0008152	metabolic process	P
CUFF.1033	GO:0006810	transport	P
CUFF.1033	GO:0009987	cellular process	P
CUFF.10330	GO:0005515	protein binding	F
CUFF.10330	GO:0005488	binding	F
CUFF.10334	GO:0005515	protein binding	F
CUFF.10334	GO:0005488	binding	F
CUFF.10341	GO:0000166	nucleotide binding	F
CUFF.10341	GO:0006464	cellular protein modification process	P
CUFF.10341	GO:0005488	binding	F
CUFF.10341	GO:0016301	kinase activity	F
CUFF.10355	GO:0005634	nucleus	C
CUFF.10360	GO:0016740	transferase activity	F
CUFF.10360	GO:0005975	carbohydrate metabolic process	P
CUFF.10360	GO:0009987	cellular process	P
CUFF.10362	GO:0016740	transferase activity	F
CUFF.10362	GO:0005975	carbohydrate metabolic process	P
CUFF.10362	GO:0009987	cellular process	P
CUFF.10363	GO:0016301	kinase activity	F
CUFF.10363	GO:0005829	cytosol	C
CUFF.10363	GO:0006091	generation of precursor metabolites and energy	P
CUFF.10363	GO:0005975	carbohydrate metabolic process	P
CUFF.10363	GO:0009056	catabolic process	P
CUFF.10363	GO:0009987	cellular process	P
CUFF.1037	GO:0005515	protein binding	F
CUFF.1037	GO:0005488	binding	F
CUFF.10370	GO:0005515	protein binding	F
CUFF.10372	GO:0003700	sequence-specific DNA binding transcription factor activity	F
CUFF.10372	GO:0005634	nucleus	C
CUFF.10375	GO:0000166	nucleotide binding	F
CUFF.10375	GO:0006464	cellular protein modification process	P
CUFF.10375	GO:0005622	intracellular	C
CUFF.10375	GO:0003824	catalytic activity	F
CUFF.10375	GO:0016301	kinase activity	F
CUFF.10376	GO:0016301	kinase activity	F
CUFF.10376	GO:0000166	nucleotide binding	F
CUFF.10376	GO:0006464	cellular protein modification process	P
CUFF.10377	GO:0016301	kinase activity	F
CUFF.10377	GO:0000166	nucleotide binding	F
CUFF.10377	GO:0006464	cellular protein modification process	P
CUFF.1038	GO:0016020	membrane	C
CUFF.10381	GO:0030234	enzyme regulator activity	F
CUFF.10382	GO:0030234	enzyme regulator activity	F
CUFF.10389	GO:0008152	metabolic process	P
CUFF.10389	GO:0016740	transferase activity	F
CUFF.1039	GO:0016020	membrane	C
CUFF.10396	GO:0008152	metabolic process	P
CUFF.104	GO:0016787	hydrolase activity	F
CUFF.104	GO:0000166	nucleotide binding	F
CUFF.1040	GO:0005515	protein binding	F
CUFF.10402	GO:0003824	catalytic activity	F
CUFF.10402	GO:0008152	metabolic process	P
CUFF.10402	GO:0009987	cellular process	P
CUFF.10402	GO:0005488	binding	F
CUFF.10402	GO:0000166	nucleotide binding	F
CUFF.10404	GO:0008152	metabolic process	P
CUFF.10406	GO:0003676	nucleic acid binding	F
CUFF.10406	GO:0005634	nucleus	C
CUFF.10407	GO:0008152	metabolic process	P
CUFF.10410	GO:0008152	metabolic process	P
CUFF.10411	GO:0008152	metabolic process	P
CUFF.10412	GO:0016020	membrane	C
CUFF.10413	GO:0003824	catalytic activity	F
CUFF.10413	GO:0008152	metabolic process	P
CUFF.10418	GO:0005515	protein binding	F
CUFF.10418	GO:0016043	cellular component organization	P
CUFF.10419	GO:0003824	catalytic activity	F
CUFF.10419	GO:0008152	metabolic process	P
CUFF.10422	GO:0005515	protein binding	F
CUFF.10426	GO:0003676	nucleic acid binding	F
CUFF.10426	GO:0005488	binding	F
CUFF.1043	GO:0005488	binding	F
CUFF.10430	GO:0003676	nucleic acid binding	F
CUFF.10430	GO:0004518	nuclease activity	F
CUFF.10430	GO:0000166	nucleotide binding	F
CUFF.10430	GO:0005634	nucleus	C
CUFF.10430	GO:0006139	nucleobase-containing compound metabolic process	P
CUFF.10433	GO:0016301	kinase activity	F
CUFF.10433	GO:0000166	nucleotide binding	F
CUFF.10433	GO:0006464	cellular protein modification process	P
CUFF.10438	GO:0005488	binding	F
CUFF.10438	GO:0008289	lipid binding	F
CUFF.1044	GO:0003677	DNA binding	F
CUFF.1044	GO:0005515	protein binding	F
CUFF.10442	GO:0003723	RNA binding	F
CUFF.10442	GO:0005622	intracellular	C
CUFF.10443	GO:0003723	RNA binding	F
CUFF.10443	GO:0005622	intracellular	C
CUFF.10446	GO:0016787	hydrolase activity	F
CUFF.10446	GO:0019538	protein metabolic process	P
CUFF.10446	GO:0009056	catabolic process	P
CUFF.10446	GO:0005515	protein binding	F
CUFF.10446	GO:0008150	biological_process	P
CUFF.10448	GO:0003676	nucleic acid binding	F
CUFF.10448	GO:0000166	nucleotide binding	F
CUFF.10449	GO:0016787	hydrolase activity	F
CUFF.10449	GO:0019538	protein metabolic process	P
CUFF.10449	GO:0009056	catabolic process	P
CUFF.1045	GO:0005198	structural molecule activity	F
CUFF.1045	GO:0005840	ribosome	C
CUFF.1045	GO:0006412	translation	P
CUFF.10457	GO:0000166	nucleotide binding	F
CUFF.10457	GO:0006464	cellular protein modification process	P
CUFF.10457	GO:0016301	kinase activity	F
CUFF.10462	GO:0008152	metabolic process	P
CUFF.10463	GO:0000166	nucleotide binding	F
CUFF.10463	GO:0006464	cellular protein modification process	P
CUFF.10463	GO:0005515	protein binding	F
CUFF.10463	GO:0016301	kinase activity	F
CUFF.10465	GO:0005488	binding	F
CUFF.10468	GO:0003824	catalytic activity	F
CUFF.10468	GO:0006950	response to stress	P
CUFF.10468	GO:0005488	binding	F
CUFF.10468	GO:0008152	metabolic process	P
CUFF.10471	GO:0000166	nucleotide binding	F
CUFF.10471	GO:0006464	cellular protein modification process	P
CUFF.10471	GO:0016301	kinase activity	F
CUFF.10478	GO:0005515	protein binding	F
CUFF.10478	GO:0005622	intracellular	C
CUFF.10478	GO:0003824	catalytic activity	F
CUFF.10478	GO:0006464	cellular protein modification process	P
CUFF.10479	GO:0016740	transferase activity	F
CUFF.10479	GO:0016020	membrane	C
CUFF.10481	GO:0005515	protein binding	F
CUFF.10485	GO:0005515	protein binding	F
CUFF.10486	GO:0005515	protein binding	F
CUFF.10498	GO:0003677	DNA binding	F
CUFF.10498	GO:0000166	nucleotide binding	F
CUFF.10498	GO:0006259	DNA metabolic process	P
CUFF.10498	GO:0009058	biosynthetic process	P
CUFF.105	GO:0003700	sequence-specific DNA binding transcription factor activity	F
CUFF.105	GO:0005634	nucleus	C
CUFF.10500	GO:0003677	DNA binding	F
CUFF.10500	GO:0000166	nucleotide binding	F
CUFF.10500	GO:0006259	DNA metabolic process	P
CUFF.10500	GO:0009058	biosynthetic process	P
CUFF.10501	GO:0003677	DNA binding	F
CUFF.10501	GO:0000166	nucleotide binding	F
CUFF.10501	GO:0006259	DNA metabolic process	P
CUFF.10501	GO:0009058	biosynthetic process	P
CUFF.10506	GO:0003824	catalytic activity	F
CUFF.10506	GO:0008152	metabolic process	P
CUFF.10509	GO:0003677	DNA binding	F
CUFF.10509	GO:0003824	catalytic activity	F
CUFF.10509	GO:0005622	intracellular	C
CUFF.10509	GO:0006259	DNA metabolic process	P
CUFF.10510	GO:0003677	DNA binding	F
CUFF.10514	GO:0005198	structural molecule activity	F
CUFF.10514	GO:0006412	translation	P
CUFF.10514	GO:0005840	ribosome	C
CUFF.1052	GO:0000166	nucleotide binding	F
CUFF.1052	GO:0006464	cellular protein modification process	P
CUFF.1052	GO:0016301	kinase activity	F
CUFF.10520	GO:0003824	catalytic activity	F
CUFF.10520	GO:0008152	metabolic process	P
CUFF.10520	GO:0009987	cellular process	P
CUFF.10520	GO:0005488	binding	F
CUFF.10520	GO:0000166	nucleotide binding	F
CUFF.10521	GO:0003676	nucleic acid binding	F
CUFF.10521	GO:0000166	nucleotide binding	F
CUFF.10522	GO:0005198	structural molecule activity	F
CUFF.10522	GO:0005840	ribosome	C
CUFF.10522	GO:0006412	translation	P
CUFF.10525	GO:0005515	protein binding	F
CUFF.10526	GO:0005515	protein binding	F
CUFF.10533	GO:0005515	protein binding	F
CUFF.1054	GO:0009058	biosynthetic process	P
CUFF.1054	GO:0006464	cellular protein modification process	P
CUFF.1054	GO:0005975	carbohydrate metabolic process	P
CUFF.1054	GO:0016020	membrane	C
CUFF.10544	GO:0005975	carbohydrate metabolic process	P
CUFF.10547	GO:0016301	kinase activity	F
CUFF.10547	GO:0000166	nucleotide binding	F
CUFF.1055	GO:0030234	enzyme regulator activity	F
CUFF.1055	GO:0005622	intracellular	C
CUFF.1055	GO:0007165	signal transduction	P
CUFF.10550	GO:0000166	nucleotide binding	F
CUFF.10550	GO:0016020	membrane	C
CUFF.10550	GO:0006810	transport	P
CUFF.10550	GO:0009987	cellular process	P
CUFF.10550	GO:0016787	hydrolase activity	F
CUFF.10551	GO:0005515	protein binding	F
CUFF.10552	GO:0005515	protein binding	F
CUFF.10552	GO:0019538	protein metabolic process	P
CUFF.10552	GO:0009987	cellular process	P
CUFF.10553	GO:0019538	protein metabolic process	P
CUFF.10553	GO:0009056	catabolic process	P
CUFF.10553	GO:0016787	hydrolase activity	F
CUFF.10556	GO:0005515	protein binding	F
CUFF.10559	GO:0005515	protein binding	F
CUFF.10560	GO:0000166	nucleotide binding	F
CUFF.10561	GO:0016020	membrane	C
CUFF.10562	GO:0000166	nucleotide binding	F
CUFF.10562	GO:0005737	cytoplasm	C
CUFF.10562	GO:0006139	nucleobase-containing compound metabolic process	P
CUFF.10562	GO:0006412	translation	P
CUFF.10562	GO:0006519	NA	NA
CUFF.10562	GO:0003824	catalytic activity	F
CUFF.10564	GO:0016020	membrane	C
CUFF.10565	GO:0016020	membrane	C
CUFF.10567	GO:0006464	cellular protein modification process	P
CUFF.10567	GO:0016740	transferase activity	F
CUFF.10569	GO:0005515	protein binding	F
CUFF.10570	GO:0000166	nucleotide binding	F
CUFF.10570	GO:0005737	cytoplasm	C
CUFF.10570	GO:0006139	nucleobase-containing compound metabolic process	P
CUFF.10570	GO:0006412	translation	P
CUFF.10570	GO:0006519	NA	NA
CUFF.10570	GO:0003824	catalytic activity	F
CUFF.10572	GO:0006464	cellular protein modification process	P
CUFF.10572	GO:0016740	transferase activity	F
CUFF.10574	GO:0000166	nucleotide binding	F
CUFF.10574	GO:0005737	cytoplasm	C
CUFF.10574	GO:0003824	catalytic activity	F
CUFF.10574	GO:0006139	nucleobase-containing compound metabolic process	P
CUFF.10574	GO:0006412	translation	P
CUFF.10574	GO:0006519	NA	NA
CUFF.10578	GO:0005515	protein binding	F
CUFF.10580	GO:0003824	catalytic activity	F
CUFF.10589	GO:0003824	catalytic activity	F
CUFF.10591	GO:0015979	photosynthesis	P
CUFF.10591	GO:0009058	biosynthetic process	P
CUFF.10591	GO:0009987	cellular process	P
CUFF.10591	GO:0003824	catalytic activity	F
CUFF.10591	GO:0016787	hydrolase activity	F
CUFF.10591	GO:0000166	nucleotide binding	F
CUFF.10592	GO:0003723	RNA binding	F
CUFF.1060	GO:0005488	binding	F
CUFF.1060	GO:0003674	molecular_function	F
CUFF.10601	GO:0016787	hydrolase activity	F
CUFF.10601	GO:0019538	protein metabolic process	P
CUFF.10601	GO:0009056	catabolic process	P
CUFF.10601	GO:0009987	cellular process	P
CUFF.10609	GO:0003723	RNA binding	F
CUFF.10609	GO:0016740	transferase activity	F
CUFF.10609	GO:0009058	biosynthetic process	P
CUFF.10609	GO:0006259	DNA metabolic process	P
CUFF.1061	GO:0005975	carbohydrate metabolic process	P
CUFF.1061	GO:0003824	catalytic activity	F
CUFF.1061	GO:0005488	binding	F
CUFF.10615	GO:0003676	nucleic acid binding	F
CUFF.10615	GO:0000166	nucleotide binding	F
CUFF.1062	GO:0005515	protein binding	F
CUFF.10625	GO:0005515	protein binding	F
CUFF.10625	GO:0019538	protein metabolic process	P
CUFF.10625	GO:0009987	cellular process	P
CUFF.10630	GO:0006259	DNA metabolic process	P
CUFF.10630	GO:0003676	nucleic acid binding	F
CUFF.10631	GO:0005515	protein binding	F
CUFF.10632	GO:0003774	motor activity	F
CUFF.10632	GO:0000166	nucleotide binding	F
CUFF.10632	GO:0005856	cytoskeleton	C
CUFF.10632	GO:0009987	cellular process	P
CUFF.10633	GO:0003723	RNA binding	F
CUFF.10633	GO:0005634	nucleus	C
CUFF.10633	GO:0005737	cytoplasm	C
CUFF.10633	GO:0006139	nucleobase-containing compound metabolic process	P
CUFF.10633	GO:0000166	nucleotide binding	F
CUFF.1064	GO:0003677	DNA binding	F
CUFF.1064	GO:0005634	nucleus	C
CUFF.10641	GO:0016020	membrane	C
CUFF.10645	GO:0000166	nucleotide binding	F
CUFF.10645	GO:0006810	transport	P
CUFF.10645	GO:0009987	cellular process	P
CUFF.10645	GO:0016020	membrane	C
CUFF.10647	GO:0008152	metabolic process	P
CUFF.10647	GO:0003824	catalytic activity	F
CUFF.10647	GO:0009058	biosynthetic process	P
CUFF.10647	GO:0009987	cellular process	P
CUFF.1065	GO:0005515	protein binding	F
CUFF.10652	GO:0030234	enzyme regulator activity	F
CUFF.10652	GO:0016787	hydrolase activity	F
CUFF.10653	GO:0005198	structural molecule activity	F
CUFF.10653	GO:0005840	ribosome	C
CUFF.10653	GO:0006412	translation	P
CUFF.10661	GO:0005777	peroxisome	C
CUFF.10667	GO:0016020	membrane	C
CUFF.10667	GO:0006810	transport	P
CUFF.10667	GO:0009987	cellular process	P
CUFF.10668	GO:0005515	protein binding	F
CUFF.10669	GO:0006810	transport	P
CUFF.10669	GO:0009987	cellular process	P
CUFF.10669	GO:0005488	binding	F
CUFF.10669	GO:0016020	membrane	C
CUFF.10669	GO:0005794	Golgi apparatus	C
CUFF.1067	GO:0008289	lipid binding	F
CUFF.1067	GO:0016020	membrane	C
CUFF.1067	GO:0005737	cytoplasm	C
CUFF.1067	GO:0005515	protein binding	F
CUFF.1067	GO:0006810	transport	P
CUFF.1067	GO:0016043	cellular component organization	P
CUFF.1067	GO:0009987	cellular process	P
CUFF.10671	GO:0006139	nucleobase-containing compound metabolic process	P
CUFF.10671	GO:0016740	transferase activity	F
CUFF.10673	GO:0000166	nucleotide binding	F
CUFF.10673	GO:0006464	cellular protein modification process	P
CUFF.10673	GO:0016301	kinase activity	F
CUFF.10679	GO:0006810	transport	P
CUFF.10679	GO:0009987	cellular process	P
CUFF.10679	GO:0005215	transporter activity	F
CUFF.10679	GO:0016020	membrane	C
CUFF.10679	GO:0005739	mitochondrion	C
CUFF.10680	GO:0005488	binding	F
CUFF.10680	GO:0003676	nucleic acid binding	F
CUFF.10681	GO:0003723	RNA binding	F
CUFF.10681	GO:0016740	transferase activity	F
CUFF.10681	GO:0009058	biosynthetic process	P
CUFF.10681	GO:0006259	DNA metabolic process	P
CUFF.10685	GO:0005515	protein binding	F
CUFF.10694	GO:0006810	transport	P
CUFF.10695	GO:0005488	binding	F
CUFF.10695	GO:0016020	membrane	C
CUFF.10695	GO:0009579	thylakoid	C
CUFF.10695	GO:0015979	photosynthesis	P
CUFF.1070	GO:0005515	protein binding	F
CUFF.1070	GO:0005622	intracellular	C
CUFF.1070	GO:0003824	catalytic activity	F
CUFF.1070	GO:0006464	cellular protein modification process	P
CUFF.10703	GO:0005515	protein binding	F
CUFF.10703	GO:0005488	binding	F
CUFF.10703	GO:0005622	intracellular	C
CUFF.10704	GO:0003676	nucleic acid binding	F
CUFF.10704	GO:0005488	binding	F
CUFF.10704	GO:0005515	protein binding	F
CUFF.10706	GO:0005634	nucleus	C
CUFF.10706	GO:0005515	protein binding	F
CUFF.10707	GO:0005515	protein binding	F
CUFF.10708	GO:0005515	protein binding	F
CUFF.10708	GO:0019538	protein metabolic process	P
CUFF.10708	GO:0009987	cellular process	P
CUFF.1072	GO:0008289	lipid binding	F
CUFF.1072	GO:0016020	membrane	C
CUFF.1072	GO:0005737	cytoplasm	C
CUFF.1072	GO:0005515	protein binding	F
CUFF.1072	GO:0006810	transport	P
CUFF.1072	GO:0016043	cellular component organization	P
CUFF.1072	GO:0009987	cellular process	P
CUFF.10722	GO:0005515	protein binding	F
CUFF.10723	GO:0003676	nucleic acid binding	F
CUFF.10723	GO:0000166	nucleotide binding	F
CUFF.10728	GO:0016740	transferase activity	F
CUFF.10728	GO:0009058	biosynthetic process	P
CUFF.10728	GO:0009987	cellular process	P
CUFF.10728	GO:0003824	catalytic activity	F
CUFF.10728	GO:0008152	metabolic process	P
CUFF.1073	GO:0005515	protein binding	F
CUFF.1073	GO:0003676	nucleic acid binding	F
CUFF.10730	GO:0003700	sequence-specific DNA binding transcription factor activity	F
CUFF.10730	GO:0003677	DNA binding	F
CUFF.10731	GO:0008152	metabolic process	P
CUFF.10731	GO:0003824	catalytic activity	F
CUFF.10731	GO:0000166	nucleotide binding	F
CUFF.10732	GO:0005515	protein binding	F
CUFF.10734	GO:0005515	protein binding	F
CUFF.10736	GO:0007165	signal transduction	P
CUFF.10740	GO:0006950	response to stress	P
CUFF.10740	GO:0006259	DNA metabolic process	P
CUFF.10740	GO:0016787	hydrolase activity	F
CUFF.10749	GO:0005515	protein binding	F
CUFF.10749	GO:0005215	transporter activity	F
CUFF.10749	GO:0006810	transport	P
CUFF.10749	GO:0016020	membrane	C
CUFF.10749	GO:0009987	cellular process	P
CUFF.1075	GO:0005515	protein binding	F
CUFF.10756	GO:0016020	membrane	C
CUFF.10756	GO:0005783	endoplasmic reticulum	C
CUFF.10756	GO:0009058	biosynthetic process	P
CUFF.10756	GO:0006464	cellular protein modification process	P
CUFF.10756	GO:0006629	lipid metabolic process	P
CUFF.10758	GO:0005215	transporter activity	F
CUFF.10758	GO:0006810	transport	P
CUFF.10762	GO:0016020	membrane	C
CUFF.10762	GO:0006810	transport	P
CUFF.10762	GO:0009987	cellular process	P
CUFF.10762	GO:0005215	transporter activity	F
CUFF.10766	GO:0005515	protein binding	F
CUFF.10766	GO:0005488	binding	F
CUFF.10771	GO:0003700	sequence-specific DNA binding transcription factor activity	F
CUFF.10771	GO:0003677	DNA binding	F
CUFF.10772	GO:0000166	nucleotide binding	F
CUFF.10772	GO:0006464	cellular protein modification process	P
CUFF.10772	GO:0005515	protein binding	F
CUFF.10772	GO:0016301	kinase activity	F
CUFF.10782	GO:0016787	hydrolase activity	F
CUFF.10782	GO:0019538	protein metabolic process	P
CUFF.10782	GO:0009056	catabolic process	P
CUFF.10782	GO:0003824	catalytic activity	F
CUFF.10782	GO:0008152	metabolic process	P
CUFF.10785	GO:0005515	protein binding	F
CUFF.10786	GO:0000166	nucleotide binding	F
CUFF.10786	GO:0016020	membrane	C
CUFF.10786	GO:0006810	transport	P
CUFF.10786	GO:0009987	cellular process	P
CUFF.10786	GO:0016787	hydrolase activity	F
CUFF.10789	GO:0019538	protein metabolic process	P
CUFF.10789	GO:0009056	catabolic process	P
CUFF.10789	GO:0016787	hydrolase activity	F
CUFF.10796	GO:0003824	catalytic activity	F
CUFF.10798	GO:0005783	endoplasmic reticulum	C
CUFF.10799	GO:0008152	metabolic process	P
CUFF.10801	GO:0000166	nucleotide binding	F
CUFF.10801	GO:0006464	cellular protein modification process	P
CUFF.10801	GO:0016301	kinase activity	F
CUFF.10803	GO:0005515	protein binding	F
CUFF.10803	GO:0005488	binding	F
CUFF.10808	GO:0006139	nucleobase-containing compound metabolic process	P
CUFF.10808	GO:0016787	hydrolase activity	F
CUFF.10811	GO:0005515	protein binding	F
CUFF.10815	GO:0005515	protein binding	F
CUFF.1082	GO:0003774	motor activity	F
CUFF.1082	GO:0000166	nucleotide binding	F
CUFF.1082	GO:0005856	cytoskeleton	C
CUFF.1082	GO:0009987	cellular process	P
CUFF.10822	GO:0016740	transferase activity	F
CUFF.10822	GO:0008152	metabolic process	P
CUFF.10822	GO:0009987	cellular process	P
CUFF.10823	GO:0016787	hydrolase activity	F
CUFF.10823	GO:0019538	protein metabolic process	P
CUFF.10823	GO:0009056	catabolic process	P
CUFF.10823	GO:0005515	protein binding	F
CUFF.10823	GO:0008150	biological_process	P
CUFF.10827	GO:0005515	protein binding	F
CUFF.10828	GO:0000166	nucleotide binding	F
CUFF.10828	GO:0006464	cellular protein modification process	P
CUFF.10828	GO:0016301	kinase activity	F
CUFF.10830	GO:0016740	transferase activity	F
CUFF.10839	GO:0003677	DNA binding	F
CUFF.10845	GO:0008152	metabolic process	P
CUFF.10849	GO:0009058	biosynthetic process	P
CUFF.10849	GO:0006464	cellular protein modification process	P
CUFF.10849	GO:0006629	lipid metabolic process	P
CUFF.1085	GO:0005215	transporter activity	F
CUFF.1085	GO:0006810	transport	P
CUFF.1085	GO:0009987	cellular process	P
CUFF.10853	GO:0005515	protein binding	F
CUFF.10854	GO:0003774	motor activity	F
CUFF.10854	GO:0000166	nucleotide binding	F
CUFF.10854	GO:0005856	cytoskeleton	C
CUFF.10854	GO:0009987	cellular process	P
CUFF.10856	GO:0005488	binding	F
CUFF.10856	GO:0005622	intracellular	C
CUFF.10858	GO:0003700	sequence-specific DNA binding transcription factor activity	F
CUFF.10858	GO:0003677	DNA binding	F
CUFF.1087	GO:0019538	protein metabolic process	P
CUFF.1087	GO:0009056	catabolic process	P
CUFF.1087	GO:0016787	hydrolase activity	F
CUFF.10875	GO:0006950	response to stress	P
CUFF.10875	GO:0000166	nucleotide binding	F
CUFF.10876	GO:0005488	binding	F
CUFF.10876	GO:0008152	metabolic process	P
CUFF.1088	GO:0005515	protein binding	F
CUFF.10886	GO:0008152	metabolic process	P
CUFF.10886	GO:0009987	cellular process	P
CUFF.10888	GO:0005515	protein binding	F
CUFF.10888	GO:0005488	binding	F
CUFF.10888	GO:0005634	nucleus	C
CUFF.10888	GO:0019538	protein metabolic process	P
CUFF.10888	GO:0009056	catabolic process	P
CUFF.10888	GO:0009987	cellular process	P
CUFF.10888	GO:0007275	multicellular organismal development	P
CUFF.10888	GO:0003824	catalytic activity	F
CUFF.10888	GO:0006464	cellular protein modification process	P
CUFF.10890	GO:0030528	transcription regulator activity	F
CUFF.10890	GO:0004871	signal transducer activity	F
CUFF.10890	GO:0007165	signal transduction	P
CUFF.10891	GO:0005215	transporter activity	F
CUFF.10891	GO:0006810	transport	P
CUFF.10891	GO:0016020	membrane	C
CUFF.10892	GO:0016301	kinase activity	F
CUFF.10892	GO:0009987	cellular process	P
CUFF.10892	GO:0006629	lipid metabolic process	P
CUFF.10894	GO:0005634	nucleus	C
CUFF.10895	GO:0005515	protein binding	F
CUFF.10896	GO:0005515	protein binding	F
CUFF.10898	GO:0003677	DNA binding	F
CUFF.10898	GO:0000166	nucleotide binding	F
CUFF.10898	GO:0016787	hydrolase activity	F
CUFF.10898	GO:0005488	binding	F
CUFF.109	GO:0003677	DNA binding	F
CUFF.109	GO:0005488	binding	F
CUFF.1090	GO:0005488	binding	F
CUFF.1090	GO:0005515	protein binding	F
CUFF.10900	GO:0016787	hydrolase activity	F
CUFF.10904	GO:0008152	metabolic process	P
CUFF.10904	GO:0003674	molecular_function	F
CUFF.10904	GO:0003824	catalytic activity	F
CUFF.10904	GO:0019725	cellular homeostasis	P
CUFF.10907	GO:0006464	cellular protein modification process	P
CUFF.10907	GO:0016740	transferase activity	F
CUFF.10908	GO:0016787	hydrolase activity	F
CUFF.10908	GO:0019538	protein metabolic process	P
CUFF.10908	GO:0009056	catabolic process	P
CUFF.10913	GO:0003824	catalytic activity	F
CUFF.10913	GO:0019538	protein metabolic process	P
CUFF.10913	GO:0009987	cellular process	P
CUFF.10916	GO:0003700	sequence-specific DNA binding transcription factor activity	F
CUFF.10916	GO:0003677	DNA binding	F
CUFF.10918	GO:0005515	protein binding	F
CUFF.10919	GO:0005515	protein binding	F
CUFF.10919	GO:0000166	nucleotide binding	F
CUFF.10919	GO:0005634	nucleus	C
CUFF.1092	GO:0005215	transporter activity	F
CUFF.1092	GO:0006810	transport	P
CUFF.1092	GO:0016020	membrane	C
CUFF.10922	GO:0005576	extracellular region	C
CUFF.10922	GO:0005102	receptor binding	F
CUFF.10922	GO:0009987	cellular process	P
CUFF.10923	GO:0003682	chromatin binding	F
CUFF.10923	GO:0003677	DNA binding	F
CUFF.10929	GO:0005515	protein binding	F
CUFF.10931	GO:0005618	cell wall	C
CUFF.10931	GO:0005975	carbohydrate metabolic process	P
CUFF.10931	GO:0009987	cellular process	P
CUFF.10931	GO:0016740	transferase activity	F
CUFF.10931	GO:0005576	extracellular region	C
CUFF.10932	GO:0000166	nucleotide binding	F
CUFF.10932	GO:0006464	cellular protein modification process	P
CUFF.10932	GO:0005515	protein binding	F
CUFF.10932	GO:0005488	binding	F
CUFF.10932	GO:0016301	kinase activity	F
CUFF.10949	GO:0000166	nucleotide binding	F
CUFF.10949	GO:0005856	cytoskeleton	C
CUFF.10949	GO:0005198	structural molecule activity	F
CUFF.10949	GO:0009987	cellular process	P
CUFF.10949	GO:0016043	cellular component organization	P
CUFF.10952	GO:0003824	catalytic activity	F
CUFF.10952	GO:0016020	membrane	C
CUFF.10952	GO:0000166	nucleotide binding	F
CUFF.10952	GO:0008152	metabolic process	P
CUFF.1096	GO:0005515	protein binding	F
CUFF.10960	GO:0005515	protein binding	F
CUFF.10968	GO:0003824	catalytic activity	F
CUFF.10968	GO:0009058	biosynthetic process	P
CUFF.10968	GO:0005975	carbohydrate metabolic process	P
CUFF.10968	GO:0009987	cellular process	P
CUFF.10968	GO:0006091	generation of precursor metabolites and energy	P
CUFF.10968	GO:0009056	catabolic process	P
CUFF.10979	GO:0005634	nucleus	C
CUFF.10979	GO:0005515	protein binding	F
CUFF.1098	GO:0019538	protein metabolic process	P
CUFF.1098	GO:0009056	catabolic process	P
CUFF.1098	GO:0016787	hydrolase activity	F
CUFF.10987	GO:0005215	transporter activity	F
CUFF.10987	GO:0006810	transport	P
CUFF.10987	GO:0016020	membrane	C
CUFF.1099	GO:0016787	hydrolase activity	F
CUFF.1099	GO:0019538	protein metabolic process	P
CUFF.1099	GO:0009056	catabolic process	P
CUFF.10990	GO:0003824	catalytic activity	F
CUFF.10990	GO:0008152	metabolic process	P
CUFF.10991	GO:0005215	transporter activity	F
CUFF.10991	GO:0016020	membrane	C
CUFF.10991	GO:0006810	transport	P
CUFF.10999	GO:0003676	nucleic acid binding	F
CUFF.10999	GO:0000166	nucleotide binding	F
CUFF.10999	GO:0016787	hydrolase activity	F
CUFF.11004	GO:0003824	catalytic activity	F
CUFF.11004	GO:0000166	nucleotide binding	F
CUFF.11006	GO:0005215	transporter activity	F
CUFF.11006	GO:0006810	transport	P
CUFF.11006	GO:0016020	membrane	C
CUFF.11007	GO:0005215	transporter activity	F
CUFF.11007	GO:0006810	transport	P
CUFF.11007	GO:0009987	cellular process	P
CUFF.11007	GO:0016020	membrane	C
CUFF.11008	GO:0003824	catalytic activity	F
CUFF.11008	GO:0000166	nucleotide binding	F
CUFF.11008	GO:0008152	metabolic process	P
CUFF.11009	GO:0005515	protein binding	F
CUFF.11011	GO:0005515	protein binding	F
CUFF.11014	GO:0000166	nucleotide binding	F
CUFF.11014	GO:0016787	hydrolase activity	F
CUFF.11014	GO:0008135	translation factor activity, nucleic acid binding	F
CUFF.11014	GO:0005622	intracellular	C
CUFF.11014	GO:0006412	translation	P
CUFF.11015	GO:0003676	nucleic acid binding	F
CUFF.11016	GO:0016020	membrane	C
CUFF.1102	GO:0005975	carbohydrate metabolic process	P
CUFF.1102	GO:0003824	catalytic activity	F
CUFF.1102	GO:0005488	binding	F
CUFF.11025	GO:0009987	cellular process	P
CUFF.11025	GO:0006629	lipid metabolic process	P
CUFF.11025	GO:0006810	transport	P
CUFF.11025	GO:0016020	membrane	C
CUFF.11025	GO:0005783	endoplasmic reticulum	C
CUFF.11026	GO:0016020	membrane	C
CUFF.11028	GO:0005515	protein binding	F
CUFF.11028	GO:0005488	binding	F
CUFF.1103	GO:0016787	hydrolase activity	F
CUFF.1103	GO:0005488	binding	F
CUFF.11034	GO:0008152	metabolic process	P
CUFF.11034	GO:0016787	hydrolase activity	F
CUFF.11038	GO:0009987	cellular process	P
CUFF.11038	GO:0006629	lipid metabolic process	P
CUFF.11038	GO:0006810	transport	P
CUFF.11038	GO:0016020	membrane	C
CUFF.11038	GO:0005783	endoplasmic reticulum	C
CUFF.1104	GO:0003700	sequence-specific DNA binding transcription factor activity	F
CUFF.1104	GO:0003677	DNA binding	F
CUFF.11046	GO:0008152	metabolic process	P
CUFF.11046	GO:0003824	catalytic activity	F
CUFF.11046	GO:0000166	nucleotide binding	F
CUFF.11047	GO:0005515	protein binding	F
CUFF.11056	GO:0005975	carbohydrate metabolic process	P
CUFF.11056	GO:0009987	cellular process	P
CUFF.11056	GO:0000166	nucleotide binding	F
CUFF.11056	GO:0008152	metabolic process	P
CUFF.11057	GO:0003682	chromatin binding	F
CUFF.11057	GO:0003677	DNA binding	F
CUFF.11058	GO:0000166	nucleotide binding	F
CUFF.1106	GO:0003700	sequence-specific DNA binding transcription factor activity	F
CUFF.1106	GO:0003677	DNA binding	F
CUFF.11069	GO:0003824	catalytic activity	F
CUFF.11069	GO:0005975	carbohydrate metabolic process	P
CUFF.11069	GO:0009987	cellular process	P
CUFF.11069	GO:0008152	metabolic process	P
CUFF.11069	GO:0000166	nucleotide binding	F
CUFF.11072	GO:0005515	protein binding	F
CUFF.11085	GO:0003723	RNA binding	F
CUFF.11085	GO:0016740	transferase activity	F
CUFF.11085	GO:0009058	biosynthetic process	P
CUFF.11085	GO:0006259	DNA metabolic process	P
CUFF.11086	GO:0008152	metabolic process	P
CUFF.11086	GO:0003674	molecular_function	F
CUFF.11086	GO:0003824	catalytic activity	F
CUFF.11086	GO:0019725	cellular homeostasis	P
CUFF.11087	GO:0003824	catalytic activity	F
CUFF.11087	GO:0005975	carbohydrate metabolic process	P
CUFF.11087	GO:0009987	cellular process	P
CUFF.11087	GO:0008152	metabolic process	P
CUFF.11087	GO:0000166	nucleotide binding	F
CUFF.11088	GO:0005515	protein binding	F
CUFF.11088	GO:0005488	binding	F
CUFF.11089	GO:0019538	protein metabolic process	P
CUFF.11089	GO:0009056	catabolic process	P
CUFF.11089	GO:0016787	hydrolase activity	F
CUFF.11097	GO:0003824	catalytic activity	F
CUFF.11097	GO:0008152	metabolic process	P
CUFF.11098	GO:0003824	catalytic activity	F
CUFF.11098	GO:0008152	metabolic process	P
CUFF.1110	GO:0003824	catalytic activity	F
CUFF.11104	GO:0005622	intracellular	C
CUFF.11104	GO:0007165	signal transduction	P
CUFF.11104	GO:0030234	enzyme regulator activity	F
CUFF.11104	GO:0005488	binding	F
CUFF.11106	GO:0016787	hydrolase activity	F
CUFF.11106	GO:0019538	protein metabolic process	P
CUFF.11106	GO:0009056	catabolic process	P
CUFF.11107	GO:0016787	hydrolase activity	F
CUFF.11107	GO:0019538	protein metabolic process	P
CUFF.11107	GO:0009056	catabolic process	P
CUFF.11109	GO:0006810	transport	P
CUFF.1111	GO:0008152	metabolic process	P
CUFF.1111	GO:0003824	catalytic activity	F
CUFF.1111	GO:0000166	nucleotide binding	F
CUFF.11110	GO:0016301	kinase activity	F
CUFF.11110	GO:0000166	nucleotide binding	F
CUFF.11110	GO:0006464	cellular protein modification process	P
CUFF.11112	GO:0000166	nucleotide binding	F
CUFF.11113	GO:0016020	membrane	C
CUFF.11113	GO:0006810	transport	P
CUFF.11113	GO:0009987	cellular process	P
CUFF.11113	GO:0005515	protein binding	F
CUFF.11115	GO:0005515	protein binding	F
CUFF.11115	GO:0006139	nucleobase-containing compound metabolic process	P
CUFF.11115	GO:0005622	intracellular	C
CUFF.11116	GO:0016740	transferase activity	F
CUFF.11117	GO:0003676	nucleic acid binding	F
CUFF.11117	GO:0000166	nucleotide binding	F
CUFF.11120	GO:0005488	binding	F
CUFF.11120	GO:0003824	catalytic activity	F
CUFF.11120	GO:0008152	metabolic process	P
CUFF.11121	GO:0005488	binding	F
CUFF.11121	GO:0003824	catalytic activity	F
CUFF.11121	GO:0008152	metabolic process	P
CUFF.11121	GO:0000166	nucleotide binding	F
CUFF.11126	GO:0005515	protein binding	F
CUFF.11126	GO:0019538	protein metabolic process	P
CUFF.11126	GO:0009987	cellular process	P
CUFF.11127	GO:0016301	kinase activity	F
CUFF.11127	GO:0000166	nucleotide binding	F
CUFF.11127	GO:0006464	cellular protein modification process	P
CUFF.11135	GO:0005488	binding	F
CUFF.11135	GO:0003674	molecular_function	F
CUFF.11136	GO:0005488	binding	F
CUFF.11136	GO:0003674	molecular_function	F
CUFF.11137	GO:0016787	hydrolase activity	F
CUFF.11140	GO:0016301	kinase activity	F
CUFF.11140	GO:0005975	carbohydrate metabolic process	P
CUFF.11140	GO:0009987	cellular process	P
CUFF.11142	GO:0005737	cytoplasm	C
CUFF.11142	GO:0019538	protein metabolic process	P
CUFF.11142	GO:0009987	cellular process	P
CUFF.11142	GO:0000166	nucleotide binding	F
CUFF.11144	GO:0005488	binding	F
CUFF.11144	GO:0003677	DNA binding	F
CUFF.11144	GO:0005634	nucleus	C
CUFF.11144	GO:0006259	DNA metabolic process	P
CUFF.11144	GO:0009058	biosynthetic process	P
CUFF.11150	GO:0005488	binding	F
CUFF.11150	GO:0003674	molecular_function	F
CUFF.11150	GO:0008152	metabolic process	P
CUFF.11154	GO:0000166	nucleotide binding	F
CUFF.11154	GO:0006464	cellular protein modification process	P
CUFF.11154	GO:0016301	kinase activity	F
CUFF.11158	GO:0009987	cellular process	P
CUFF.11158	GO:0006629	lipid metabolic process	P
CUFF.11159	GO:0000166	nucleotide binding	F
CUFF.11159	GO:0006464	cellular protein modification process	P
CUFF.11159	GO:0016301	kinase activity	F
CUFF.11160	GO:0016740	transferase activity	F
CUFF.11161	GO:0016787	hydrolase activity	F
CUFF.11161	GO:0019538	protein metabolic process	P
CUFF.11161	GO:0009056	catabolic process	P
CUFF.11163	GO:0006810	transport	P
CUFF.11163	GO:0008289	lipid binding	F
CUFF.11164	GO:0006810	transport	P
CUFF.11164	GO:0008289	lipid binding	F
CUFF.11166	GO:0030234	enzyme regulator activity	F
CUFF.11166	GO:0005622	intracellular	C
CUFF.11166	GO:0007165	signal transduction	P
CUFF.11166	GO:0005488	binding	F
CUFF.11170	GO:0005737	cytoplasm	C
CUFF.11170	GO:0003676	nucleic acid binding	F
CUFF.11170	GO:0000166	nucleotide binding	F
CUFF.11170	GO:0003824	catalytic activity	F
CUFF.11170	GO:0006139	nucleobase-containing compound metabolic process	P
CUFF.11170	GO:0006412	translation	P
CUFF.11170	GO:0006519	NA	NA
CUFF.11171	GO:0005515	protein binding	F
CUFF.11171	GO:0005488	binding	F
CUFF.11181	GO:0008152	metabolic process	P
CUFF.11181	GO:0003824	catalytic activity	F
CUFF.11181	GO:0005488	binding	F
CUFF.11185	GO:0006629	lipid metabolic process	P
CUFF.11189	GO:0005515	protein binding	F
CUFF.11193	GO:0006810	transport	P
CUFF.11193	GO:0016020	membrane	C
CUFF.11195	GO:0006810	transport	P
CUFF.11195	GO:0016020	membrane	C
CUFF.11196	GO:0016740	transferase activity	F
CUFF.11197	GO:0006412	translation	P
CUFF.112	GO:0003824	catalytic activity	F
CUFF.112	GO:0003674	molecular_function	F
CUFF.112	GO:0016020	membrane	C
CUFF.11203	GO:0005515	protein binding	F
CUFF.11209	GO:0005488	binding	F
CUFF.1121	GO:0003700	sequence-specific DNA binding transcription factor activity	F
CUFF.1121	GO:0003677	DNA binding	F
CUFF.11214	GO:0003677	DNA binding	F
CUFF.1122	GO:0005634	nucleus	C
CUFF.1122	GO:0008152	metabolic process	P
CUFF.1122	GO:0007049	cell cycle	P
CUFF.1122	GO:0005515	protein binding	F
CUFF.11221	GO:0005515	protein binding	F
CUFF.11225	GO:0005488	binding	F
CUFF.11226	GO:0006629	lipid metabolic process	P
CUFF.11234	GO:0016787	hydrolase activity	F
CUFF.11234	GO:0000166	nucleotide binding	F
CUFF.11235	GO:0003674	molecular_function	F
CUFF.11235	GO:0003824	catalytic activity	F
CUFF.11235	GO:0019725	cellular homeostasis	P
CUFF.11236	GO:0019538	protein metabolic process	P
CUFF.11236	GO:0009056	catabolic process	P
CUFF.11236	GO:0016787	hydrolase activity	F
CUFF.11237	GO:0019538	protein metabolic process	P
CUFF.11237	GO:0009056	catabolic process	P
CUFF.11237	GO:0016787	hydrolase activity	F
CUFF.11241	GO:0005515	protein binding	F
CUFF.11245	GO:0005515	protein binding	F
CUFF.11247	GO:0005622	intracellular	C
CUFF.11247	GO:0006810	transport	P
CUFF.11247	GO:0003676	nucleic acid binding	F
CUFF.11247	GO:0000166	nucleotide binding	F
CUFF.1125	GO:0000166	nucleotide binding	F
CUFF.1125	GO:0016301	kinase activity	F
CUFF.11260	GO:0003676	nucleic acid binding	F
CUFF.11260	GO:0000166	nucleotide binding	F
CUFF.11263	GO:0005515	protein binding	F
CUFF.11264	GO:0005515	protein binding	F
CUFF.11264	GO:0003774	motor activity	F
CUFF.11264	GO:0000166	nucleotide binding	F
CUFF.11264	GO:0005856	cytoskeleton	C
CUFF.11269	GO:0005515	protein binding	F
CUFF.11276	GO:0005198	structural molecule activity	F
CUFF.11276	GO:0005840	ribosome	C
CUFF.11276	GO:0006412	translation	P
CUFF.11283	GO:0016020	membrane	C
CUFF.11283	GO:0006810	transport	P
CUFF.11283	GO:0009987	cellular process	P
CUFF.11284	GO:0016787	hydrolase activity	F
CUFF.11284	GO:0000166	nucleotide binding	F
CUFF.11284	GO:0005737	cytoplasm	C
CUFF.11284	GO:0019538	protein metabolic process	P
CUFF.11284	GO:0009056	catabolic process	P
CUFF.1129	GO:0016740	transferase activity	F
CUFF.11308	GO:0005488	binding	F
CUFF.11308	GO:0016301	kinase activity	F
CUFF.11308	GO:0006091	generation of precursor metabolites and energy	P
CUFF.11308	GO:0005975	carbohydrate metabolic process	P
CUFF.11308	GO:0009056	catabolic process	P
CUFF.1131	GO:0016740	transferase activity	F
CUFF.11318	GO:0008135	translation factor activity, nucleic acid binding	F
CUFF.11318	GO:0005737	cytoplasm	C
CUFF.11318	GO:0006412	translation	P
CUFF.11320	GO:0009058	biosynthetic process	P
CUFF.11324	GO:0003677	DNA binding	F
CUFF.11326	GO:0005488	binding	F
CUFF.11326	GO:0005622	intracellular	C
CUFF.1133	GO:0005488	binding	F
CUFF.1133	GO:0003674	molecular_function	F
CUFF.1133	GO:0008152	metabolic process	P
CUFF.11332	GO:0005515	protein binding	F
CUFF.11335	GO:0003824	catalytic activity	F
CUFF.11335	GO:0006139	nucleobase-containing compound metabolic process	P
CUFF.11339	GO:0003723	RNA binding	F
CUFF.11341	GO:0006350	NA	NA
CUFF.11344	GO:0003824	catalytic activity	F
CUFF.11344	GO:0005975	carbohydrate metabolic process	P
CUFF.11344	GO:0005488	binding	F
CUFF.11344	GO:0016787	hydrolase activity	F
CUFF.11351	GO:0000166	nucleotide binding	F
CUFF.11351	GO:0016787	hydrolase activity	F
CUFF.11352	GO:0019538	protein metabolic process	P
CUFF.11352	GO:0009056	catabolic process	P
CUFF.11352	GO:0016787	hydrolase activity	F
[truncated: 36,048 more rows]
