# Supplementary material for: RNA-Seq analysis and annotation of a draft blueberry genome assembly identifies candidate genes involved in fruit ripening, biosynthesis of bioactive compounds, and stage-specific alternative splicing
Source: Gigascience. 2015 Feb 13;4:5. doi: 10.1186/s13742-015-0046-9 (PMC4379747; doi:10.1186/s13742-015-0046-9)
Supplement: Additional file 5: — GO term enrichment analysis of genes from STEM clusters 0, 1, 2, and 6. [file 13742_2015_46_MOESM5_ESM.zip]

Archive with 1 entries (1 files):
- 13742_2015_46_MOESM5_ESM.gz
